# Supplementary material for: Euglena’s atypical respiratory chain adapts to the discoidal cristae and flexible metabolism
Source: Nat Commun. 2024 Feb 22;15:1628. doi: 10.1038/s41467-024-46018-z (PMC10884005; doi:10.1038/s41467-024-46018-z)
Supplement: Supplementary file 11 — Source Data [file 41467_2024_46018_MOESM11_ESM.xlsx]

## Sheet: Fig. 1
Fig. 1f
Treatment	NADH oxidation rate (nmole/min/mg protein)			Mean	SEM
Blank	8.36013	9.00322	8.36013	8.57449	0.214362
Control	572.99	568.489	569.775	570.418	1.33869
500 µM Roenone	38.5852	52.09	46.3023	45.6592	3.91174
Fig. 1g
Treatment	NADH oxidation rate (nmole/min/mg protein)			Mean	SEM
Blank	39.8714	23.1511	28.9389	30.6538	4.90229
Control	629.582	652.733	663.023	648.446	9.88859
500 µM Rotenone	75.8842	77.8135	73.955	75.8842	1.11386
1 mM Antimycin A	82.9582	89.3891	73.955	82.1008	4.47602
100 mM NaN3	532.154	577.17	554.662	554.662	12.995
Fig. 1h
Treatment	Cyt c oxidation rate (nmole/min/mg protein)			Mean	SEM
Blank	6.20155	4.65116	4.65116	5.16796	0.516796
Control	217.054	241.86	220.155	226.357	7.80345
500 μM Rotenone	44.9612	48.062	46.5116	46.5116	0.895117
1 mM Antimycin A	22.9457	19.2248	37.2093	26.4599	5.48096
100 mM NaN3	167.442	155.039	145.736	156.072	6.28709
Fig. 1i
Treatment	Cyt c oxidation rate (nmole/min/mg protein)			Mean	SEM
Blank	6.20155	4.65116	4.65116	5.16796	0.516796
Control	117.829	105.426	108.527	110.594	3.72667
100 mM NaN3	12.4031	21.7054	15.5039	16.5375	2.73463

## Sheet: Fig. 4
Fig. 4a
Treatment	NADH oxidation rate (nmole/min/mg protein)			Mean	SEM
Blank	45.0161	48.2315	46.6238	46.6238	0.928216
Deactivated-0 mM NEM	636.656	649.518	665.595	650.589	8.37111
Deactivated-0.5 mM NEM	146.302	143.087	135.048	141.479	3.34673
Deactivated-2 mM NEM	139.871	135.048	118.971	131.297	6.31823
NADH re-activated-0 mM NEM	736.334	754.019	763.666	751.34	8.00278
NADH re-activated-0.5 mM NEM	464.63	463.023	454.984	460.879	2.9838
NADH re-activated-2 mM NEM	406.752	400.322	401.929	403.001	1.93224
Fig. 4b
Treatment	NADH oxidation rate (nmole/min/mg protein)			Mean	SEM
Blank	34.0458	35.9372	35.9372	35.3067	0.630477
Deactivated-0 mM NEM	518.252	491.772	496.501	502.175	8.15366
Deactivated-0.5 mM NEM	321.543	282.769	294.118	299.477	11.5094
Deactivated-2 mM NEM	267.638	261.963	258.18	262.594	2.74819
NADH re-activated-0 mM NEM	603.367	617.552	625.118	615.346	6.37531
NADH re-activated-0.5 mM NEM	482.315	494.609	472.858	483.261	6.29689
NADH re-activated-2 mM NEM	471.912	448.269	466.238	462.14	7.12607
Fig. 4c
Treatment	NADH oxidation rate (nmole/min/mg protein)			Mean	SEM
Blank	56.806	43.9443	50.3751	50.3751	3.71286
Deactivated-0 mM NEM	734.191	697.749	699.893	710.611	11.8062
Deactivated-0.5 mM NEM	578.778	551.983	541.265	557.342	11.1558
Deactivated-2 mM NEM	466.238	457.663	466.238	463.38	2.85816
NADH re-activated-0 mM NEM	719.185	728.832	740.622	729.546	6.19841
NADH re-activated-0.5 mM NEM	573.419	550.911	557.342	560.557	6.69346
NADH re-activated-2 mM NEM	473.741	476.956	466.238	472.312	3.17549
Fig. 4d
Treatment	NADH oxidation rate (nmole/min/mg protein)			Mean	SEM
Blank	38.5852	30.0107	47.1597	38.5852	4.95048
Deactivated-0 mM NEM	499.678	514.469	521.543	511.897	6.44158
Deactivated-0.5 mM NEM	455.949	469.453	477.814	467.738	6.36984
Deactivated-2 mM NEM	403.859	416.077	423.151	414.362	5.63492
NADH re-activated-0 mM NEM	541.158	519.743	527.267	529.389	6.27232
NADH re-activated-0.5 mM NEM	471.383	477.17	475.884	474.812	1.75463
NADH re-activated-2 mM NEM	424.437	440.514	446.302	437.085	6.54068

## Sheet: Fig. 6
Fig. 6a
Treatment	Cyt c oxidation rate (nmole/min/mg protein)			Mean	SEM
Blank+Eg-cyt c	7.57576	7.07071	9.09091	7.91246	0.606995
Eg-SC+Eg-cyt c	445.714	485.714	497.143	476.19	15.5911
Ss-SC+Eg-cyt c	325.63	313.025	289.916	309.524	10.4574
Blank+Eq-wild-cyt c	1.28205	2.2792	2.13675	1.89934	0.311369
Eg-SC+Eq-wild-cyt c	631.054	549.858	596.866	592.593	23.5366
Ss-SC+Eq-wild-cyt c	1043.24	995.056	1045.33	1027.88	16.4208
Blank+Eq-mutated-cyt c	7.33199	6.49405	7.54148	7.12251	0.319994
Eg-SC+Eq-mutated-cyt c	314.815	294.872	293.447	301.045	6.89736
Ss-SC+Eq-mutated-cyt c	567.706	553.042	544.662	555.137	6.73402
Fig. 6b
Treatment	Cyt c oxidation rate (nmole/min/mg protein)			Mean	SEM
Blank+Eg-cyt c	18.8034	21.6524	21.0826	20.5128	0.870385
Eg-SC+Eg-cyt c	703.704	655.271	635.328	664.767	20.3016
Ss-SC+Eg-cyt c	523.714	494.386	481.817	499.972	12.413
Blank+Eq-wild-cyt c	15.4286	20.5714	22.2857	19.4286	2.06032
Eg-SC+Eq-wild-cyt c	38.8571	38.2857	46.8571	41.3333	2.76683
Ss-SC+Eq-wild-cyt c	2857.38	2844.81	2899.28	2867.16	16.4653
Blank+Eq-mutated-cyt c	27.4286	29.7143	29.7143	28.9524	0.761905
Eg-SC+Eq-mutated-cyt c	140.571	118.286	137.143	132	6.9282
Ss-SC+Eq-mutated-cyt c	994.118	984.034	973.95	984.034	5.82202
Fig. 6f
MD Time (ns)	CIV-cyt c Distance (nm)-RUN1	CIV-cyt c Distance (nm)-RUN2	CIV-cyt c Distance (nm)-RUN3		MD Time (ns)	RMSD of cyt c (nm)-RUN1	RMSD of cyt c (nm)-RUN2	RMSD of cyt c (nm)-RUN3
0	5.092	5.092	5.092		0	0.836	1.826	1.471
1	5.053	5.241	4.898		1	0.735	1.594	1.263
2	4.903	5.216	4.814		2	0.591	1.626	1.139
3	4.765	5.227	4.718		3	1.002	1.713	1.249
4	4.732	5.273	4.614		4	1.007	1.662	1.364
5	4.744	5.263	4.72		5	0.84	1.724	1.199
6	4.676	5.547	4.729		6	0.806	1.866	1.163
7	4.727	5.556	4.853		7	0.796	2.091	1.139
8	4.814	5.393	4.942		8	0.797	1.825	1.127
9	4.865	5.41	4.851		9	0.726	1.936	1.114
10	4.925	5.294	4.85		10	0.665	1.823	1.105
11	4.85	5.311	4.947		11	0.569	1.681	0.981
12	4.824	5.226	4.749		12	0.654	1.722	0.854
13	4.965	5.285	4.753		13	0.625	1.729	0.894
14	4.933	5.26	4.73		14	0.809	1.69	0.815
15	4.868	5.226	4.698		15	0.703	1.696	0.843
16	4.932	5.332	4.712		16	0.669	1.885	0.851
17	4.954	5.333	4.674		17	0.702	1.852	0.844
18	4.964	5.236	4.724		18	0.635	1.694	0.827
19	4.876	5.161	4.805		19	0.435	1.651	0.812
20	4.824	5.255	4.714		20	0.444	1.745	0.865
21	4.983	5.068	4.669		21	0.718	1.616	0.847
22	4.996	5.106	4.742		22	0.67	1.6	0.806
23	4.94	5.092	4.802		23	0.649	1.651	0.975
24	4.89	5.265	4.823		24	0.673	1.713	0.896
25	4.847	4.976	4.775		25	0.689	1.467	0.971
26	4.867	5.013	4.858		26	0.627	1.551	0.923
27	4.784	4.883	4.848		27	0.582	1.398	0.982
28	4.83	5.006	4.894		28	0.483	1.408	0.862
29	4.753	5.035	4.818		29	0.58	1.434	0.906
30	4.848	5.183	4.749		30	0.488	1.572	0.931
31	4.913	5.142	4.805		31	0.544	1.502	0.846
32	4.898	5.366	4.852		32	0.502	1.67	0.852
33	4.936	5.226	4.827		33	0.602	1.451	0.814
34	4.966	5.129	4.834		34	0.607	1.4	0.791
35	4.857	5.291	4.88		35	0.569	1.446	0.854
36	5.055	5.155	4.842		36	0.601	1.353	0.786
37	5.015	5.149	4.873		37	0.668	1.06	0.84
38	4.881	5.124	4.938		38	0.485	1.033	0.872
39	4.851	5.077	4.886		39	0.482	0.907	0.884
40	4.869	5.08	5.092		40	0.503	0.885	0.9
41	4.871	5.188	5.281		41	0.488	1.051	0.98
42	4.808	5.159	4.931		42	0.434	0.942	0.93
43	4.833	5.154	4.912		43	0.45	0.921	0.863
44	4.825	5.193	4.917		44	0.508	1.098	0.856
45	4.984	5.148	4.953		45	0.52	0.96	0.891
46	4.89	5.188	5.004		46	0.418	1.174	0.906
47	4.971	5.124	4.849		47	0.502	1.017	0.893
48	4.933	5.222	4.758		48	0.571	1.027	0.889
49	4.864	5.254	4.875		49	0.422	1.074	0.876
50	4.912	5.19	4.856		50	0.48	0.95	0.826
51	4.865	5.172	4.835		51	0.427	1.041	0.909
52	4.889	5.146	4.874		52	0.498	0.984	0.883
53	4.955	5.285	4.795		53	0.48	1.169	0.913
54	4.948	5.362	4.807		54	0.492	1.339	0.943
55	4.883	5.622	4.82		55	0.441	1.534	0.804
56	5.026	5.5	4.778		56	0.499	1.544	0.941
57	4.956	5.438	4.776		57	0.446	1.274	0.956
58	4.923	5.629	4.773		58	0.437	1.392	0.995
59	4.88	5.138	4.797		59	0.41	1.052	0.961
60	4.974	5.149	4.799		60	0.498	0.996	0.97
61	5.002	5.084	4.782		61	0.418	0.97	0.944
62	4.922	5.141	4.778		62	0.462	1.057	0.929
63	4.982	5.062	4.786		63	0.546	1.083	0.965
64	4.857	5.059	4.796		64	0.438	1.064	0.938
65	4.857	4.926	4.844		65	0.457	1.036	0.977
66	4.944	5.006	4.8		66	0.481	0.924	1.044
67	4.864	5.023	4.805		67	0.485	0.887	0.974
68	4.87	5.25	4.738		68	0.447	1.058	1.055
69	4.89	5.369	4.803		69	0.463	1.118	1.093
70	5.013	5.416	4.818		70	0.502	1.21	0.938
71	4.894	5.606	4.68		71	0.427	1.527	1.112
72	4.902	5.612	4.697		72	0.482	1.458	1.079
73	4.978	6.012	4.722		73	0.465	1.919	1.096
74	4.937	5.557	4.699		74	0.563	1.397	1.184
75	4.815	5.657	4.644		75	0.455	1.362	1.167
76	4.86	5.606	4.635		76	0.401	1.51	1.202
77	4.875	5.616	4.711		77	0.448	1.333	1.123
78	4.847	6.016	4.709		78	0.426	1.784	1.166
79	4.938	5.957	4.732		79	0.446	1.673	1.15
80	4.893	5.771	4.694		80	0.447	1.508	1.103
81	4.833	5.948	4.711		81	0.441	1.66	1.135
82	4.833	6.128	4.729		82	0.467	1.831	1.139
83	4.822	5.821	4.703		83	0.429	1.877	1.186
84	4.829	5.814	4.684		84	0.379	1.774	1.059
85	4.878	6.059	4.692		85	0.454	1.868	1.142
86	4.79	5.859	4.741		86	0.458	1.581	1.189
87	4.866	5.248	4.726		87	0.475	0.969	1.21
88	4.957	5.442	4.737		88	0.534	1.152	1.188
89	4.89	5.61	4.756		89	0.475	1.259	1.186
90	4.924	5.755	4.72		90	0.512	1.518	1.289
91	4.893	5.614	4.828		91	0.479	1.495	1.151
92	4.835	5.418	4.74		92	0.589	1.234	1.254
93	4.984	5.341	4.72		93	0.676	1.218	1.315
94	5.029	5.45	4.712		94	0.688	1.29	1.117
95	5.066	5.683	4.681		95	0.691	1.579	1.125
96	5.223	5.563	4.69		96	0.801	1.575	1.166
97	5.144	5.61	4.677		97	1.014	1.384	1.255
98	5.286	5.498	4.755		98	1.301	1.239	1.362
99	5.458	5.546	4.773		99	1.63	1.261	1.204
100	5.286	5.81	4.788		100	1.273	1.507	1.284
101	5.289	5.499	4.692		101	1.286	1.096	1.204
102	5.245	5.655	4.749		102	1.227	1.371	1.301
103	5.236	5.554	4.741		103	1.101	1.168	1.163
104	5.337	5.368	4.771		104	1.144	0.985	1.242
105	5.014	5.55	4.804		105	0.808	1.18	1.105
106	5.393	5.606	4.871		106	1.279	1.323	1.178
107	5.331	5.707	4.853		107	1.319	1.389	1.299
108	5.581	5.611	4.909		108	1.628	1.299	1.237
109	5.391	5.552	4.901		109	1.294	1.273	1.456
110	5.242	5.455	4.747		110	1.071	1.094	1.326
111	5.249	5.228	4.83		111	1.133	0.857	1.231
112	5.425	5.146	4.827		112	1.397	0.77	1.217
113	5.605	5.234	4.762		113	1.719	0.935	1.181
114	5.396	5.238	4.859		114	1.359	1.016	1.178
115	5.645	5.272	4.862		115	1.807	0.937	1.267
116	5.736	5.179	4.773		116	1.987	0.925	1.177
117	5.597	5.133	4.7		117	1.748	0.828	1.241
118	5.389	4.981	4.716		118	1.296	0.778	1.171
119	5.731	4.847	4.67		119	1.806	0.774	1.241
120	5.761	4.877	4.683		120	1.902	0.737	1.275
121	5.513	4.833	4.744		121	1.534	0.614	1.4
122	5.544	4.864	4.722		122	1.655	0.553	1.401
123	5.158	4.969	4.761		123	1.097	0.608	1.479
124	5.156	4.901	4.805		124	1.085	0.587	1.409
125	5.282	5.039	4.748		125	1.065	0.664	1.314
126	5.423	4.797	4.788		126	1.318	0.534	1.324
127	5.192	4.826	4.798		127	1.173	0.575	1.383
128	5.279	4.794	4.848		128	1.226	0.588	1.391
129	5.183	4.825	4.804		129	1.147	0.691	1.278
130	5.097	4.981	4.749		130	1.072	0.643	1.293
131	5.164	4.836	4.707		131	1.265	0.678	1.229
132	5.152	4.782	4.77		132	1.012	0.522	1.197
133	5.197	4.894	4.771		133	1.107	0.463	1.229
134	5.167	4.844	4.851		134	1.18	0.453	1.091
135	5.38	4.901	4.772		135	1.328	0.461	1.252
136	5.597	4.874	4.793		136	1.757	0.442	1.288
137	5.525	4.833	4.797		137	1.655	0.505	1.23
138	5.448	4.862	4.82		138	1.393	0.475	1.224
139	5.491	4.787	4.843		139	1.539	0.459	1.33
140	5.482	4.857	4.782		140	1.461	0.493	1.334
141	5.54	4.849	4.718		141	1.516	0.478	1.326
142	5.479	4.782	4.795		142	1.461	0.432	1.249
143	5.477	4.817	4.754		143	1.498	0.447	1.308
144	5.56	4.854	4.751		144	1.623	0.504	1.244
145	5.493	4.832	4.761		145	1.468	0.489	1.271
146	5.473	4.799	4.876		146	1.512	0.497	1.259
147	5.437	4.836	4.861		147	1.339	0.474	1.281
148	5.403	4.776	4.758		148	1.407	0.492	1.319
149	5.525	4.823	4.82		149	1.588	0.425	1.45
150	5.386	4.816	4.812		150	1.293	0.424	1.377
151	5.357	4.848	4.806		151	1.25	0.456	1.425
152	5.419	4.818	4.763		152	1.28	0.463	1.221
153	5.364	4.911	4.806		153	1.259	0.523	1.349
154	5.418	4.929	4.756		154	1.414	0.509	1.359
155	5.456	4.888	4.789		155	1.39	0.483	1.387
156	5.511	4.843	4.787		156	1.568	0.485	1.315
157	5.291	4.959	4.693		157	1.249	0.605	1.321
158	5.324	4.996	4.767		158	1.356	0.658	1.324
159	5.406	4.836	4.722		159	1.38	0.55	1.233
160	5.412	4.833	4.76		160	1.315	0.461	1.159
161	5.531	4.825	4.757		161	1.623	0.491	1.177
162	5.525	4.821	4.785		162	1.577	0.486	1.203
163	5.559	4.857	4.739		163	1.577	0.442	1.266
164	5.498	4.879	4.735		164	1.539	0.435	1.277
165	5.381	4.843	4.779		165	1.4	0.507	1.263
166	5.426	4.941	4.751		166	1.27	0.692	1.143
167	5.425	4.943	4.772		167	1.307	0.643	1.228
168	5.314	4.94	4.768		168	1.176	0.664	1.28
169	5.599	4.876	4.779		169	1.552	0.569	1.328
170	5.499	4.913	4.821		170	1.493	0.596	1.212
171	5.541	4.787	4.793		171	1.497	0.51	1.325
172	5.433	4.836	4.758		172	1.319	0.527	1.294
173	5.468	4.84	4.738		173	1.459	0.53	1.327
174	5.561	4.861	4.68		174	1.497	0.537	1.135
175	5.328	4.853	4.694		175	1.313	0.598	1.237
176	5.505	4.796	4.724		176	1.459	0.652	1.282
177	5.494	4.97	4.692		177	1.558	0.634	1.205
178	5.472	4.813	4.664		178	1.495	0.49	1.155
179	5.36	4.883	4.687		179	1.292	0.519	1.134
180	5.536	4.992	4.712		180	1.606	0.694	1.177
181	5.593	4.947	4.683		181	1.671	0.624	1.217
182	5.435	4.875	4.619		182	1.304	0.627	1.18
183	5.441	4.854	4.694		183	1.241	0.511	1.306
184	5.369	4.876	4.672		184	1.186	0.517	1.115
185	5.303	4.868	4.661		185	1.132	0.521	1.111
186	5.316	4.865	4.642		186	1.073	0.563	1.155
187	5.221	4.874	4.659		187	0.958	0.507	1.192
188	5.432	4.829	4.715		188	1.091	0.504	1.145
189	5.545	4.81	4.647		189	1.284	0.443	1.088
190	5.715	4.904	4.614		190	1.495	0.533	1.088
191	5.676	4.882	4.592		191	1.55	0.46	1.133
192	5.56	4.877	4.674		192	1.431	0.497	1.113
193	5.619	4.852	4.627		193	1.508	0.46	1.121
194	5.682	4.833	4.696		194	1.551	0.425	1.043
195	5.618	4.938	4.612		195	1.675	0.473	1.028
196	5.704	4.866	4.68		196	1.753	0.431	1.149
197	5.552	4.824	4.659		197	1.54	0.376	1.191
198	5.582	4.774	4.657		198	1.438	0.398	1.108
199	5.665	4.813	4.635		199	1.679	0.394	1.144
200	5.359	4.898	4.78		200	1.31	0.491	1.179
201	5.468	4.92	4.715		201	1.428	0.462	1.145
202	5.497	4.995	4.724		202	1.448	0.537	1.136
203	5.671	4.899	4.705		203	1.847	0.46	1.188
204	5.533	4.929	4.667		204	1.525	0.474	1.147
205	5.434	4.972	4.76		205	1.523	0.54	1.142
206	5.415	5	4.771		206	1.341	0.579	1.126
207	5.387	5.024	4.727		207	1.327	0.61	1.172
208	5.51	5.037	4.706		208	1.425	0.621	1.216
209	5.301	4.907	4.75		209	1.195	0.482	1.154
210	5.621	4.983	4.759		210	1.62	0.576	1.285
211	5.267	5.056	4.721		211	1.182	0.671	1.291
212	5.157	4.995	4.804		212	1.007	0.586	1.32
213	5.241	5.016	4.707		213	1.128	0.575	1.252
214	5.162	5.051	4.682		214	1.137	0.648	1.43
215	5.096	5.015	4.687		215	1.082	0.669	1.379
216	5.131	4.99	4.689		216	1.001	0.615	1.322
217	5.135	5.011	4.678		217	0.968	0.638	1.354
218	5.007	5.002	4.715		218	0.78	0.65	1.259
219	5.282	5.02	4.705		219	1.038	0.625	1.294
220	5.324	4.86	4.786		220	1.119	0.534	1.292
221	5.411	4.937	4.758		221	1.399	0.585	1.272
222	5.278	4.983	4.711		222	1.409	0.607	1.369
223	5.154	4.957	4.747		223	1.051	0.589	1.359
224	5.32	4.964	4.742		224	1.223	0.554	1.261
225	5.163	4.991	4.782		225	0.915	0.601	1.357
226	5.071	5.043	4.779		226	0.835	0.704	1.351
227	4.995	5.068	4.817		227	0.76	0.659	1.388
228	5.256	5.06	4.747		228	1.084	0.645	1.375
229	5.11	4.938	4.765		229	0.936	0.511	1.463
230	5.157	4.968	4.746		230	1.197	0.589	1.359
231	5.12	4.954	4.729		231	1.075	0.557	1.397
232	5.04	4.913	4.717		232	0.772	0.53	1.43
233	5	4.952	4.705		233	0.746	0.583	1.28
234	5.101	4.976	4.712		234	0.896	0.626	1.421
235	5.049	4.988	4.722		235	0.52	0.58	1.299
236	5.037	4.992	4.789		236	0.571	0.659	1.459
237	5.157	4.988	4.647		237	0.762	0.587	1.49
238	5.068	5.049	4.715		238	0.775	0.709	1.386
239	5.189	4.879	4.72		239	0.971	0.542	1.415
240	5.196	4.952	4.691		240	0.912	0.577	1.38
241	5.275	4.852	4.645		241	0.971	0.462	1.343
242	5.163	4.882	4.725		242	0.835	0.502	1.352
243	5.069	4.863	4.716		243	0.891	0.478	1.455
244	5.105	4.908	4.715		244	0.834	0.521	1.415
245	5.087	4.845	4.682		245	0.807	0.481	1.387
246	4.986	4.896	4.682		246	0.647	0.512	1.416
247	5.132	4.853	4.643		247	0.957	0.467	1.389
248	5.126	4.896	4.681		248	0.839	0.518	1.34
249	5.197	4.868	4.73		249	0.819	0.522	1.477
250	5.063	4.909	4.723		250	0.795	0.51	1.415
251	5.103	4.92	4.687		251	0.833	0.471	1.465
252	5.002	4.92	4.685		252	0.597	0.544	1.457
253	4.878	4.857	4.692		253	0.513	0.485	1.449
254	4.972	4.842	4.723		254	0.544	0.431	1.488
255	4.98	4.897	4.681		255	0.534	0.532	1.421
256	4.883	4.809	4.652		256	0.553	0.453	1.433
257	4.987	4.859	4.663		257	0.483	0.511	1.35
258	4.912	4.833	4.723		258	0.556	0.467	1.51
259	4.899	4.767	4.72		259	0.47	0.409	1.405
260	4.939	4.798	4.719		260	0.553	0.41	1.464
261	4.948	4.803	4.715		261	0.506	0.382	1.362
262	4.939	4.927	4.693		262	0.639	0.545	1.35
263	4.966	4.892	4.751		263	0.568	0.527	1.389
264	4.934	4.888	4.693		264	0.672	0.467	1.5
265	4.887	4.881	4.706		265	0.646	0.499	1.455
266	4.876	4.91	4.765		266	0.556	0.471	1.554
267	4.874	4.99	4.761		267	0.51	0.571	1.58
268	4.884	4.966	4.685		268	0.487	0.574	1.425
269	4.884	5.045	4.767		269	0.552	0.629	1.481
270	4.927	5.027	4.715		270	0.598	0.651	1.429
271	4.941	4.891	4.785		271	0.691	0.49	1.505
272	4.817	4.912	4.762		272	0.505	0.5	1.541
273	4.872	4.825	4.675		273	0.588	0.414	1.434
274	4.915	4.832	4.772		274	0.543	0.416	1.58
275	4.924	4.896	4.761		275	0.566	0.443	1.573
276	5.082	4.891	4.716		276	0.648	0.437	1.468
277	4.995	4.929	4.729		277	0.541	0.474	1.493
278	4.852	4.881	4.742		278	0.489	0.45	1.394
279	5.011	4.769	4.758		279	0.554	0.355	1.331
280	4.921	4.824	4.701		280	0.468	0.407	1.241
281	4.954	4.847	4.78		281	0.514	0.454	1.351
282	5.005	4.786	4.749		282	0.577	0.396	1.497
283	4.979	4.782	4.79		283	0.563	0.369	1.38
284	4.962	4.862	4.802		284	0.521	0.447	1.4
285	4.995	4.797	4.737		285	0.657	0.401	1.468
286	5.052	4.749	4.776		286	0.556	0.343	1.287
287	4.915	4.769	4.726		287	0.442	0.465	1.279
288	4.89	4.743	4.695		288	0.492	0.556	1.34
289	4.935	4.796	4.713		289	0.467	0.525	1.498
290	4.906	4.734	4.701		290	0.457	0.529	1.378
291	4.978	4.785	4.77		291	0.568	0.411	1.433
292	4.943	4.669	4.78		292	0.576	0.4	1.437
293	4.987	4.706	4.759		293	0.583	0.335	1.333
294	4.888	4.751	4.783		294	0.564	0.334	1.396
295	4.861	4.762	4.777		295	0.536	0.369	1.361
296	4.889	4.799	4.772		296	0.511	0.397	1.374
297	4.856	4.777	4.809		297	0.493	0.357	1.28
298	4.868	4.623	4.811		298	0.486	0.32	1.46
299	4.855	4.614	4.761		299	0.5	0.256	1.296
300	4.906	4.653	4.771		300	0.59	0.281	1.325
301	4.902	4.659	4.735		301	0.598	0.278	1.327
302	4.869	4.666	4.791		302	0.603	0.306	1.39
303	4.879	4.58	4.685		303	0.559	0.275	1.33
304	4.88	4.621	4.766		304	0.491	0.287	1.427
305	4.894	4.616	4.754		305	0.524	0.301	1.469
306	4.907	4.59	4.76		306	0.478	0.312	1.477
307	4.872	4.618	4.749		307	0.601	0.317	1.396
308	4.901	4.55	4.72		308	0.511	0.356	1.46
309	4.914	4.617	4.758		309	0.516	0.442	1.395
310	4.926	4.53	4.66		310	0.545	0.369	1.473
311	4.891	4.581	4.694		311	0.474	0.384	1.439
312	4.919	4.548	4.726		312	0.506	0.332	1.442
313	4.861	4.573	4.772		313	0.502	0.442	1.377
314	4.845	4.6	4.824		314	0.438	0.505	1.467
315	4.863	4.543	4.771		315	0.445	0.53	1.526
316	4.923	4.53	4.686		316	0.467	0.458	1.44
317	4.809	4.537	4.759		317	0.449	0.554	1.506
318	4.889	4.545	4.756		318	0.449	0.455	1.383
319	4.839	4.503	4.69		319	0.499	0.445	1.321
320	4.82	4.499	4.663		320	0.479	0.48	1.419
321	4.851	4.52	4.712		321	0.48	0.443	1.351
322	4.843	4.562	4.717		322	0.578	0.401	1.416
323	4.758	4.685	4.686		323	0.532	0.422	1.385
324	4.829	4.542	4.688		324	0.512	0.436	1.42
325	4.81	4.534	4.709		325	0.516	0.411	1.449
326	4.812	4.562	4.771		326	0.483	0.382	1.415
327	4.776	4.524	4.701		327	0.477	0.44	1.356
328	4.819	4.571	4.741		328	0.492	0.478	1.442
329	4.814	4.554	4.692		329	0.485	0.361	1.282
330	4.813	4.537	4.781		330	0.459	0.466	1.432
331	4.869	4.523	4.749		331	0.481	0.431	1.407
332	4.8	4.53	4.817		332	0.466	0.457	1.469
333	4.834	4.546	4.722		333	0.549	0.435	1.353
334	4.88	4.547	4.831		334	0.57	0.444	1.438
335	4.886	4.56	4.83		335	0.541	0.442	1.558
336	4.898	4.549	4.786		336	0.528	0.489	1.422
337	4.834	4.582	4.766		337	0.53	0.41	1.318
338	4.901	4.576	4.761		338	0.514	0.434	1.515
339	4.911	4.541	4.743		339	0.555	0.495	1.513
340	4.901	4.545	4.731		340	0.595	0.497	1.351
341	4.868	4.543	4.757		341	0.513	0.407	1.41
342	4.828	4.525	4.76		342	0.493	0.421	1.445
343	4.903	4.604	4.75		343	0.587	0.547	1.407
344	4.831	4.557	4.766		344	0.452	0.467	1.404
345	4.803	4.613	4.777		345	0.464	0.432	1.475
346	4.831	4.567	4.87		346	0.447	0.456	1.466
347	4.832	4.587	4.829		347	0.4	0.479	1.432
348	4.76	4.519	4.769		348	0.387	0.578	1.493
349	4.79	4.54	4.799		349	0.393	0.51	1.505
350	4.877	4.564	4.751		350	0.466	0.528	1.474
351	4.865	4.571	4.777		351	0.444	0.608	1.508
352	4.817	4.575	4.813		352	0.555	0.492	1.492
353	4.804	4.627	4.863		353	0.519	0.532	1.449
354	4.867	4.621	4.78		354	0.447	0.565	1.36
355	4.877	4.586	4.84		355	0.523	0.449	1.349
356	4.794	4.586	4.752		356	0.554	0.447	1.284
357	4.796	4.562	4.777		357	0.418	0.484	1.313
358	4.845	4.575	4.791		358	0.52	0.443	1.356
359	4.807	4.575	4.698		359	0.531	0.505	1.338
360	4.866	4.557	4.765		360	0.597	0.473	1.317
361	4.842	4.598	4.824		361	0.536	0.466	1.411
362	4.855	4.582	4.811		362	0.566	0.485	1.528
363	4.788	4.541	4.788		363	0.51	0.471	1.488
364	4.775	4.516	4.76		364	0.417	0.492	1.478
365	4.833	4.563	4.805		365	0.472	0.459	1.432
366	4.864	4.638	4.897		366	0.462	0.457	1.409
367	4.819	4.616	4.78		367	0.442	0.415	1.488
368	4.778	4.544	4.732		368	0.393	0.364	1.512
369	4.801	4.58	4.78		369	0.483	0.475	1.371
370	4.809	4.557	4.816		370	0.451	0.418	1.363
371	4.821	4.516	4.779		371	0.471	0.415	1.361
372	4.771	4.513	4.822		372	0.529	0.384	1.471
373	4.829	4.535	4.683		373	0.538	0.493	1.438
374	4.832	4.553	4.749		374	0.555	0.386	1.381
375	4.828	4.563	4.727		375	0.486	0.369	1.526
376	4.831	4.553	4.746		376	0.559	0.452	1.453
377	4.796	4.545	4.838		377	0.472	0.424	1.461
378	4.829	4.581	4.736		378	0.556	0.457	1.383
379	4.766	4.52	4.764		379	0.499	0.359	1.574
380	4.816	4.573	4.768		380	0.552	0.492	1.609
381	4.803	4.611	4.818		381	0.545	0.529	1.78
382	4.807	4.543	4.768		382	0.572	0.399	1.567
383	4.837	4.585	4.819		383	0.495	0.458	1.686
384	4.843	4.528	4.803		384	0.527	0.43	1.671
385	4.853	4.534	4.777		385	0.494	0.414	1.633
386	4.801	4.526	4.822		386	0.42	0.365	1.567
387	4.83	4.53	4.806		387	0.495	0.388	1.68
388	4.858	4.543	4.799		388	0.429	0.436	1.746
389	4.843	4.578	4.836		389	0.52	0.421	1.816
390	4.872	4.549	4.724		390	0.455	0.317	1.572
391	4.855	4.543	4.751		391	0.48	0.33	1.61
392	4.749	4.547	4.742		392	0.436	0.414	1.541
393	4.845	4.559	4.81		393	0.488	0.408	1.683
394	4.887	4.541	4.824		394	0.485	0.401	1.618
395	4.84	4.593	4.741		395	0.497	0.45	1.606
396	4.835	4.586	4.839		396	0.442	0.415	1.72
397	4.87	4.579	4.805		397	0.476	0.351	1.647
398	4.834	4.563	4.798		398	0.423	0.432	1.689
399	4.867	4.587	4.776		399	0.465	0.384	1.638
400	4.869	4.583	4.769		400	0.495	0.402	1.7
401	4.846	4.572	4.801		401	0.445	0.431	1.652
402	4.877	4.588	4.821		402	0.451	0.353	1.562
403	4.898	4.52	4.823		403	0.455	0.36	1.734
404	4.892	4.559	4.859		404	0.503	0.443	1.676
405	4.818	4.619	4.767		405	0.481	0.432	1.569
406	4.79	4.571	4.833		406	0.48	0.486	1.544
407	4.828	4.486	4.829		407	0.493	0.42	1.602
408	4.758	4.492	4.793		408	0.552	0.45	1.535
409	4.777	4.502	4.787		409	0.489	0.415	1.592
410	4.827	4.549	4.8		410	0.396	0.509	1.576
411	4.914	4.502	4.774		411	0.452	0.402	1.474
412	4.916	4.52	4.737		412	0.407	0.444	1.44
413	4.93	4.532	4.796		413	0.435	0.423	1.534
414	4.891	4.563	4.709		414	0.458	0.366	1.352
415	4.829	4.514	4.835		415	0.45	0.38	1.502
416	5.03	4.544	4.713		416	0.55	0.476	1.38
417	4.938	4.496	4.723		417	0.5	0.459	1.472
418	4.808	4.537	4.713		418	0.408	0.503	1.596
419	4.881	4.503	4.741		419	0.44	0.527	1.522
420	4.915	4.554	4.744		420	0.443	0.44	1.484
421	4.822	4.536	4.694		421	0.368	0.417	1.371
422	4.837	4.567	4.771		422	0.376	0.507	1.438
423	4.898	4.554	4.682		423	0.433	0.568	1.457
424	4.904	4.537	4.685		424	0.492	0.545	1.455
425	4.838	4.562	4.697		425	0.442	0.509	1.442
426	4.911	4.57	4.735		426	0.457	0.5	1.695
427	4.849	4.516	4.773		427	0.527	0.504	1.69
428	4.83	4.534	4.785		428	0.505	0.488	1.61
429	4.816	4.567	4.778		429	0.398	0.459	1.61
430	4.84	4.551	4.749		430	0.504	0.475	1.65
431	4.864	4.551	4.733		431	0.459	0.413	1.544
432	4.801	4.557	4.725		432	0.385	0.439	1.695
433	4.939	4.595	4.809		433	0.478	0.499	1.741
434	4.944	4.586	4.723		434	0.525	0.404	1.736
435	4.909	4.586	4.703		435	0.483	0.496	1.607
436	4.897	4.538	4.775		436	0.465	0.375	1.524
437	4.869	4.542	4.724		437	0.456	0.444	1.448
438	4.874	4.596	4.757		438	0.428	0.51	1.546
439	4.839	4.627	4.838		439	0.51	0.491	1.629
440	4.959	4.533	4.724		440	0.536	0.447	1.589
441	4.923	4.624	4.727		441	0.598	0.506	1.609
442	4.937	4.598	4.707		442	0.561	0.524	1.542
443	4.912	4.553	4.742		443	0.538	0.534	1.44
444	4.946	4.565	4.737		444	0.535	0.594	1.41
445	4.974	4.583	4.715		445	0.591	0.613	1.498
446	4.861	4.656	4.741		446	0.525	0.589	1.452
447	4.866	4.689	4.674		447	0.472	0.636	1.395
448	4.882	4.675	4.737		448	0.454	0.613	1.425
449	4.956	4.695	4.673		449	0.509	0.607	1.386
450	4.929	4.712	4.702		450	0.497	0.605	1.254
451	4.87	4.711	4.732		451	0.425	0.516	1.258
452	4.932	4.722	4.707		452	0.477	0.588	1.429
453	5.131	4.691	4.699		453	0.6	0.554	1.336
454	5	4.723	4.728		454	0.568	0.562	1.326
455	4.976	4.74	4.725		455	0.548	0.669	1.488
456	4.975	4.674	4.726		456	0.566	0.589	1.419
457	4.922	4.712	4.765		457	0.521	0.574	1.482
458	4.907	4.733	4.791		458	0.484	0.616	1.584
459	4.906	4.722	4.858		459	0.507	0.589	1.576
460	4.914	4.696	4.824		460	0.494	0.58	1.751
461	4.918	4.698	4.782		461	0.482	0.548	1.644
462	4.878	4.66	4.795		462	0.486	0.606	1.55
463	4.864	4.569	4.706		463	0.431	0.536	1.53
464	4.93	4.668	4.757		464	0.48	0.501	1.497
465	4.867	4.553	4.68		465	0.468	0.422	1.653
466	4.924	4.64	4.733		466	0.457	0.463	1.528
467	4.869	4.64	4.756		467	0.412	0.473	1.739
468	4.813	4.643	4.716		468	0.358	0.429	1.605
469	4.916	4.714	4.745		469	0.395	0.476	1.6
470	4.936	4.677	4.816		470	0.438	0.538	1.554
471	4.888	4.65	4.833		471	0.458	0.503	1.558
472	4.849	4.65	4.739		472	0.481	0.665	1.581
473	4.871	4.667	4.781		473	0.556	0.502	1.461
474	4.809	4.595	4.793		474	0.479	0.485	1.468
475	4.776	4.651	4.751		475	0.523	0.665	1.416
476	4.932	4.6	4.75		476	0.536	0.492	1.326
477	4.926	4.632	4.81		477	0.503	0.601	1.529
478	4.892	4.631	4.742		478	0.523	0.569	1.436
479	4.85	4.642	4.714		479	0.51	0.444	1.443
480	4.885	4.669	4.769		480	0.535	0.472	1.396
481	4.908	4.635	4.762		481	0.502	0.572	1.396
482	4.866	4.625	4.83		482	0.506	0.578	1.645
483	4.884	4.597	4.723		483	0.547	0.518	1.554
484	4.918	4.575	4.862		484	0.427	0.657	1.582
485	4.825	4.645	4.741		485	0.431	0.624	1.416
486	4.917	4.633	4.819		486	0.471	0.606	1.567
487	4.848	4.62	4.757		487	0.397	0.63	1.518
488	4.848	4.632	4.76		488	0.444	0.639	1.441
489	4.884	4.608	4.692		489	0.409	0.578	1.341
490	4.788	4.65	4.766		490	0.425	0.636	1.485
491	4.886	4.646	4.727		491	0.445	0.724	1.449
492	4.852	4.668	4.802		492	0.486	0.661	1.605
493	4.796	4.673	4.749		493	0.463	0.608	1.644
494	4.831	4.669	4.761		494	0.464	0.675	1.675
495	4.792	4.602	4.773		495	0.448	0.475	1.584
496	4.847	4.64	4.798		496	0.41	0.546	1.56
497	4.927	4.609	4.738		497	0.43	0.604	1.453
498	4.903	4.649	4.716		498	0.448	0.517	1.464
499	4.916	4.599	4.775		499	0.495	0.494	1.425
500	4.964	4.616	4.722		500	0.455	0.473	1.332
501	4.979	4.621	4.69		501	0.487	0.467	1.476
502	5.022	4.695	4.719		502	0.513	0.511	1.582
503	4.922	4.609	4.753		503	0.419	0.491	1.491
504	4.985	4.624	4.747		504	0.447	0.491	1.498
505	4.862	4.605	4.756		505	0.375	0.534	1.482
506	4.895	4.623	4.797		506	0.357	0.488	1.581
507	4.902	4.609	4.797		507	0.397	0.51	1.521
508	4.969	4.584	4.756		508	0.412	0.507	1.651
509	4.943	4.616	4.822		509	0.405	0.53	1.521
510	4.911	4.602	4.785		510	0.382	0.509	1.537
511	4.86	4.67	4.778		511	0.396	0.51	1.522
512	4.81	4.582	4.78		512	0.38	0.491	1.517
513	4.772	4.571	4.776		513	0.377	0.456	1.593
514	4.767	4.54	4.831		514	0.346	0.433	1.648
515	4.863	4.642	4.84		515	0.371	0.658	1.596
516	4.879	4.627	4.772		516	0.374	0.668	1.477
517	4.806	4.656	4.77		517	0.346	0.614	1.487
518	4.742	4.678	4.787		518	0.351	0.686	1.479
519	4.803	4.71	4.79		519	0.366	0.821	1.482
520	4.79	4.695	4.717		520	0.41	0.792	1.557
521	4.823	4.656	4.754		521	0.34	0.585	1.603
522	4.751	4.665	4.823		522	0.389	0.584	1.628
523	4.768	4.659	4.774		523	0.37	0.537	1.496
524	4.772	4.661	4.833		524	0.338	0.499	1.642
525	4.939	4.651	4.8		525	0.394	0.527	1.601
526	4.841	4.674	4.817		526	0.347	0.565	1.587
527	4.696	4.671	4.807		527	0.323	0.582	1.677
528	4.738	4.668	4.806		528	0.37	0.466	1.644
529	4.785	4.655	4.823		529	0.396	0.488	1.735
530	4.75	4.588	4.773		530	0.375	0.396	1.583
531	4.784	4.625	4.793		531	0.366	0.484	1.547
532	4.736	4.631	4.814		532	0.403	0.486	1.495
533	4.716	4.687	4.856		533	0.38	0.504	1.629
534	4.71	4.618	4.83		534	0.364	0.498	1.731
535	4.723	4.617	4.752		535	0.37	0.461	1.29
536	4.752	4.615	4.747		536	0.356	0.463	1.557
537	4.734	4.613	4.732		537	0.417	0.411	1.399
538	4.679	4.65	4.714		538	0.458	0.476	1.466
539	4.704	4.628	4.758		539	0.376	0.477	1.439
540	4.711	4.608	4.713		540	0.415	0.417	1.435
541	4.697	4.607	4.753		541	0.366	0.491	1.353
542	4.69	4.649	4.72		542	0.411	0.428	1.357
543	4.69	4.656	4.753		543	0.404	0.49	1.495
544	4.668	4.692	4.769		544	0.403	0.526	1.602
545	4.713	4.659	4.802		545	0.433	0.471	1.726
546	4.749	4.65	4.802		546	0.382	0.546	1.581
547	4.745	4.667	4.701		547	0.352	0.577	1.499
548	4.753	4.704	4.765		548	0.383	0.599	1.585
549	4.772	4.669	4.74		549	0.389	0.534	1.561
550	4.787	4.666	4.773		550	0.363	0.56	1.674
551	4.951	4.629	4.793		551	0.422	0.525	1.649
552	4.979	4.664	4.772		552	0.435	0.494	1.735
553	4.929	4.675	4.853		553	0.419	0.543	1.892
554	5.014	4.658	4.828		554	0.525	0.503	1.782
555	4.956	4.645	4.812		555	0.444	0.5	1.883
556	4.97	4.652	4.813		556	0.355	0.516	1.856
557	5.001	4.591	4.829		557	0.406	0.51	1.667
558	4.955	4.634	4.767		558	0.373	0.525	1.791
559	4.998	4.653	4.868		559	0.404	0.481	1.721
560	4.967	4.69	4.788		560	0.388	0.599	1.831
561	4.885	4.643	4.77		561	0.392	0.532	1.719
562	4.935	4.58	4.738		562	0.354	0.455	1.646
563	4.932	4.642	4.785		563	0.386	0.468	1.656
564	4.868	4.593	4.775		564	0.364	0.48	1.717
565	4.827	4.641	4.81		565	0.344	0.432	1.618
566	4.778	4.591	4.727		566	0.349	0.445	1.566
567	4.85	4.611	4.783		567	0.385	0.562	1.676
568	4.819	4.604	4.758		568	0.393	0.642	1.669
569	4.803	4.559	4.775		569	0.409	0.5	1.519
570	4.69	4.567	4.744		570	0.428	0.499	1.514
571	4.706	4.619	4.766		571	0.393	0.479	1.599
572	4.833	4.641	4.783		572	0.395	0.525	1.528
573	4.903	4.584	4.814		573	0.448	0.461	1.44
574	4.87	4.607	4.735		574	0.498	0.564	1.428
575	4.832	4.643	4.722		575	0.439	0.658	1.508
576	4.765	4.633	4.736		576	0.435	0.517	1.555
577	4.842	4.589	4.84		577	0.494	0.544	1.554
578	4.888	4.646	4.736		578	0.516	0.631	1.487
579	4.845	4.626	4.732		579	0.441	0.568	1.567
580	4.829	4.616	4.753		580	0.506	0.595	1.657
581	4.825	4.644	4.776		581	0.556	0.629	1.641
582	4.912	4.583	4.745		582	0.355	0.495	1.529
583	4.925	4.673	4.735		583	0.456	0.592	1.553
584	4.849	4.645	4.785		584	0.439	0.573	1.503
585	4.84	4.595	4.78		585	0.538	0.525	1.568
586	4.76	4.688	4.758		586	0.596	0.547	1.538
587	4.911	4.706	4.772		587	0.452	0.587	1.759
588	5.011	4.631	4.789		588	0.506	0.552	1.554
589	4.895	4.625	4.806		589	0.62	0.534	1.61
590	4.903	4.591	4.803		590	0.487	0.543	1.613
591	4.95	4.67	4.758		591	0.611	0.609	1.564
592	5.006	4.663	4.8		592	0.493	0.613	1.669
593	4.939	4.647	4.783		593	0.536	0.654	1.608
594	4.876	4.687	4.758		594	0.463	0.659	1.536
595	4.855	4.67	4.79		595	0.455	0.695	1.446
596	5.007	4.652	4.718		596	0.481	0.721	1.406
597	4.925	4.615	4.749		597	0.557	0.703	1.381
598	4.888	4.628	4.792		598	0.67	0.692	1.298
599	5.011	4.673	4.798		599	0.7	0.661	1.361
600	5.04	4.656	4.716		600	0.48	0.532	1.319
601	4.849	4.638	4.761		601	0.591	0.626	1.442
602	4.876	4.613	4.68		602	0.372	0.672	1.359
603	4.993	4.601	4.715		603	0.518	0.563	1.534
604	5.044	4.578	4.732		604	0.628	0.618	1.402
605	4.898	4.563	4.754		605	0.454	0.665	1.421
606	4.845	4.585	4.744		606	0.449	0.556	1.454
607	4.919	4.59	4.728		607	0.44	0.644	1.426
608	4.896	4.585	4.709		608	0.38	0.64	1.361
609	4.854	4.627	4.719		609	0.435	0.669	1.384
610	4.83	4.578	4.735		610	0.402	0.545	1.52
611	4.844	4.612	4.782		611	0.403	0.592	1.504
612	4.849	4.627	4.771		612	0.432	0.626	1.442
613	4.894	4.569	4.753		613	0.412	0.421	1.423
614	4.9	4.58	4.75		614	0.385	0.618	1.426
615	4.902	4.603	4.77		615	0.414	0.509	1.462
616	4.906	4.624	4.776		616	0.402	0.582	1.465
617	4.867	4.61	4.738		617	0.396	0.499	1.423
618	4.872	4.612	4.732		618	0.403	0.515	1.458
619	4.874	4.592	4.825		619	0.414	0.49	1.571
620	4.829	4.551	4.814		620	0.434	0.529	1.515
621	4.824	4.581	4.724		621	0.417	0.511	1.471
622	4.791	4.547	4.73		622	0.399	0.457	1.41
623	4.801	4.593	4.73		623	0.425	0.663	1.36
624	4.823	4.61	4.738		624	0.378	0.557	1.434
625	4.873	4.602	4.8		625	0.428	0.586	1.484
626	4.883	4.603	4.729		626	0.465	0.562	1.391
627	4.863	4.598	4.796		627	0.453	0.407	1.524
628	4.873	4.609	4.799		628	0.546	0.481	1.542
629	4.812	4.623	4.81		629	0.505	0.471	1.488
630	4.864	4.615	4.782		630	0.554	0.464	1.541
631	4.824	4.619	4.723		631	0.494	0.464	1.394
632	4.835	4.626	4.669		632	0.593	0.47	1.422
633	4.82	4.612	4.657		633	0.606	0.467	1.43
634	4.828	4.626	4.739		634	0.556	0.416	1.449
635	4.853	4.656	4.706		635	0.481	0.464	1.444
636	4.84	4.635	4.702		636	0.407	0.467	1.496
637	4.853	4.638	4.706		637	0.448	0.488	1.364
638	4.879	4.624	4.713		638	0.494	0.464	1.444
639	4.846	4.643	4.686		639	0.385	0.47	1.394
640	4.884	4.629	4.68		640	0.475	0.439	1.309
641	4.86	4.698	4.76		641	0.417	0.557	1.551
642	4.869	4.661	4.801		642	0.454	0.519	1.52
643	4.906	4.605	4.776		643	0.471	0.526	1.588
644	4.946	4.611	4.715		644	0.436	0.526	1.468
645	4.878	4.603	4.71		645	0.509	0.508	1.444
646	4.904	4.61	4.741		646	0.525	0.528	1.331
647	4.863	4.619	4.865		647	0.496	0.484	1.425
648	4.856	4.615	4.807		648	0.489	0.438	1.443
649	4.816	4.6	4.808		649	0.425	0.418	1.659
650	4.829	4.564	4.723		650	0.497	0.425	1.4
651	4.758	4.599	4.693		651	0.45	0.446	1.44
652	4.85	4.592	4.735		652	0.678	0.424	1.444
653	4.739	4.612	4.691		653	0.553	0.467	1.332
654	4.787	4.577	4.67		654	0.526	0.434	1.286
655	4.813	4.604	4.691		655	0.535	0.488	1.429
656	4.858	4.588	4.778		656	0.446	0.47	1.361
657	4.902	4.601	4.765		657	0.438	0.433	1.326
658	4.878	4.621	4.651		658	0.431	0.483	1.305
659	4.846	4.639	4.704		659	0.396	0.497	1.408
660	4.849	4.607	4.787		660	0.39	0.482	1.344
661	4.87	4.561	4.757		661	0.471	0.409	1.406
662	4.79	4.562	4.705		662	0.461	0.388	1.411
663	4.793	4.553	4.749		663	0.401	0.433	1.424
664	4.828	4.589	4.791		664	0.408	0.453	1.605
665	4.783	4.57	4.696		665	0.488	0.416	1.424
666	4.749	4.577	4.793		666	0.415	0.421	1.383
667	4.807	4.637	4.681		667	0.458	0.463	1.503
668	4.744	4.619	4.747		668	0.413	0.492	1.536
669	4.81	4.619	4.746		669	0.393	0.422	1.485
670	4.806	4.637	4.692		670	0.394	0.456	1.429
671	4.765	4.594	4.812		671	0.434	0.486	1.474
672	4.815	4.634	4.721		672	0.41	0.465	1.526
673	4.865	4.663	4.733		673	0.458	0.499	1.664
674	4.964	4.61	4.732		674	0.52	0.454	1.506
675	4.908	4.657	4.711		675	0.529	0.453	1.483
676	4.924	4.608	4.71		676	0.534	0.487	1.435
677	4.864	4.622	4.697		677	0.526	0.47	1.424
678	4.953	4.658	4.736		678	0.578	0.529	1.428
679	4.912	4.632	4.73		679	0.604	0.452	1.392
680	4.894	4.671	4.736		680	0.603	0.444	1.484
681	4.92	4.679	4.647		681	0.589	0.473	1.422
682	4.92	4.662	4.633		682	0.645	0.515	1.455
683	4.936	4.619	4.725		683	0.553	0.461	1.363
684	4.943	4.624	4.713		684	0.629	0.467	1.357
685	4.979	4.588	4.775		685	0.644	0.484	1.435
686	4.915	4.649	4.725		686	0.561	0.52	1.345
687	4.934	4.622	4.747		687	0.601	0.46	1.314
688	4.891	4.619	4.706		688	0.657	0.435	1.287
689	4.954	4.613	4.733		689	0.68	0.488	1.278
690	4.92	4.614	4.748		690	0.695	0.442	1.386
691	4.915	4.646	4.683		691	0.691	0.465	1.438
692	4.808	4.61	4.642		692	0.638	0.492	1.338
693	4.845	4.63	4.764		693	0.635	0.485	1.499
694	4.922	4.639	4.722		694	0.583	0.49	1.615
695	4.82	4.619	4.689		695	0.6	0.422	1.316
696	4.897	4.619	4.626		696	0.557	0.467	1.366
697	4.823	4.613	4.718		697	0.623	0.481	1.366
698	4.882	4.617	4.767		698	0.603	0.381	1.441
699	4.849	4.604	4.78		699	0.624	0.456	1.56
700	4.784	4.638	4.869		700	0.563	0.46	1.377
701	4.841	4.683	4.794		701	0.64	0.474	1.466
702	4.84	4.601	4.696		702	0.649	0.418	1.326
703	4.784	4.612	4.79		703	0.618	0.461	1.386
704	4.835	4.664	4.834		704	0.59	0.45	1.714
705	4.843	4.603	4.784		705	0.635	0.471	1.553
706	4.829	4.581	4.71		706	0.613	0.39	1.463
707	4.873	4.629	4.707		707	0.557	0.459	1.51
708	4.845	4.635	4.681		708	0.58	0.458	1.427
709	4.897	4.58	4.67		709	0.559	0.373	1.565
710	4.803	4.629	4.727		710	0.637	0.488	1.429
711	4.819	4.647	4.689		711	0.618	0.391	1.491
712	4.865	4.648	4.704		712	0.671	0.336	1.569
713	4.855	4.564	4.701		713	0.662	0.356	1.398
714	4.831	4.677	4.808		714	0.593	0.411	1.55
715	4.895	4.662	4.762		715	0.583	0.465	1.524
716	4.852	4.657	4.771		716	0.602	0.504	1.511
717	4.802	4.646	4.85		717	0.58	0.518	1.498
718	4.883	4.619	4.756		718	0.61	0.409	1.643
719	4.934	4.673	4.698		719	0.631	0.452	1.528
720	4.894	4.657	4.754		720	0.591	0.431	1.542
721	4.836	4.62	4.727		721	0.551	0.344	1.658
722	4.826	4.621	4.755		722	0.575	0.419	1.405
723	4.863	4.597	4.708		723	0.615	0.476	1.569
724	4.879	4.671	4.689		724	0.625	0.486	1.523
725	4.841	4.68	4.742		725	0.582	0.508	1.434
726	4.831	4.741	4.747		726	0.666	0.63	1.495
727	4.877	4.754	4.743		727	0.583	0.6	1.56
728	4.835	4.669	4.768		728	0.546	0.413	1.62
729	4.879	4.67	4.74		729	0.574	0.468	1.583
730	4.866	4.646	4.789		730	0.606	0.433	1.527
731	4.882	4.648	4.731		731	0.655	0.44	1.537
732	4.871	4.622	4.813		732	0.615	0.509	1.602
733	4.801	4.66	4.79		733	0.583	0.508	1.456
734	4.807	4.654	4.771		734	0.544	0.547	1.339
735	4.885	4.625	4.73		735	0.667	0.574	1.469
736	4.837	4.644	4.802		736	0.584	0.576	1.471
737	4.806	4.641	4.755		737	0.67	0.479	1.354
738	4.824	4.645	4.729		738	0.665	0.49	1.331
739	4.849	4.634	4.788		739	0.603	0.491	1.312
740	4.805	4.665	4.821		740	0.645	0.416	1.45
741	4.87	4.61	4.796		741	0.588	0.542	1.265
742	4.847	4.646	4.765		742	0.606	0.541	1.442
743	4.822	4.633	4.774		743	0.657	0.422	1.428
744	4.812	4.617	4.785		744	0.613	0.463	1.285
745	4.809	4.642	4.759		745	0.605	0.44	1.319
746	4.838	4.637	4.744		746	0.62	0.503	1.251
747	4.85	4.644	4.75		747	0.698	0.424	1.418
748	4.77	4.633	4.797		748	0.593	0.459	1.54
749	4.805	4.649	4.757		749	0.609	0.424	1.449
750	4.837	4.685	4.782		750	0.648	0.461	1.418
751	4.86	4.635	4.795		751	0.564	0.461	1.504
752	4.9	4.668	4.735		752	0.587	0.439	1.47
753	4.859	4.661	4.789		753	0.63	0.461	1.415
754	4.886	4.699	4.77		754	0.599	0.429	1.432
755	4.857	4.687	4.79		755	0.631	0.488	1.443
756	4.875	4.683	4.772		756	0.656	0.535	1.455
757	4.922	4.629	4.756		757	0.727	0.46	1.47
758	4.839	4.667	4.809		758	0.715	0.444	1.574
759	4.82	4.6	4.719		759	0.685	0.405	1.527
760	4.885	4.613	4.745		760	0.659	0.448	1.346
761	4.885	4.676	4.745		761	0.671	0.465	1.48
762	4.884	4.644	4.714		762	0.736	0.474	1.347
763	4.924	4.632	4.708		763	0.668	0.423	1.419
764	4.866	4.635	4.723		764	0.775	0.449	1.424
765	4.849	4.605	4.79		765	0.767	0.453	1.469
766	4.851	4.643	4.765		766	0.78	0.477	1.517
767	4.884	4.678	4.728		767	0.741	0.471	1.449
768	4.868	4.631	4.739		768	0.787	0.5	1.354
769	4.876	4.657	4.716		769	0.832	0.496	1.501
770	4.81	4.609	4.748		770	0.87	0.414	1.519
771	4.856	4.621	4.745		771	0.81	0.468	1.289
772	4.85	4.615	4.722		772	0.819	0.409	1.402
773	4.885	4.615	4.725		773	0.805	0.478	1.576
774	4.881	4.644	4.73		774	0.757	0.468	1.531
775	4.882	4.64	4.742		775	0.71	0.492	1.718
776	4.904	4.557	4.724		776	0.792	0.474	1.644
777	4.875	4.616	4.718		777	0.748	0.469	1.612
778	4.85	4.623	4.731		778	0.684	0.509	1.6
779	4.848	4.608	4.733		779	0.731	0.487	1.505
780	4.864	4.614	4.82		780	0.788	0.506	1.761
781	4.793	4.591	4.848		781	0.738	0.466	1.516
782	4.8	4.595	4.868		782	0.732	0.466	1.662
783	4.782	4.601	4.832		783	0.806	0.42	1.585
784	4.853	4.631	4.736		784	0.765	0.533	1.626
785	4.919	4.598	4.804		785	0.758	0.486	1.529
786	4.878	4.643	4.809		786	0.743	0.467	1.537
787	4.883	4.571	4.793		787	0.753	0.452	1.418
788	4.764	4.661	4.833		788	0.793	0.461	1.541
789	4.803	4.598	4.88		789	0.741	0.467	1.574
790	4.809	4.591	4.803		790	0.73	0.387	1.495
791	4.87	4.569	4.868		791	0.738	0.41	1.485
792	4.952	4.616	4.822		792	0.718	0.487	1.425
793	4.925	4.576	4.81		793	0.678	0.468	1.577
794	4.916	4.611	4.891		794	0.716	0.47	1.653
795	4.908	4.641	4.818		795	0.667	0.474	1.632
796	4.874	4.595	4.799		796	0.67	0.411	1.579
797	4.903	4.582	4.857		797	0.699	0.443	1.505
798	4.902	4.534	4.829		798	0.737	0.455	1.576
799	4.934	4.589	4.835		799	0.739	0.375	1.505
800	4.87	4.579	4.819		800	0.744	0.393	1.615
801	4.876	4.605	4.803		801	0.749	0.453	1.456
802	4.825	4.619	4.819		802	0.739	0.473	1.579
803	4.817	4.599	4.792		803	0.738	0.444	1.594
804	4.824	4.604	4.822		804	0.704	0.442	1.487
805	4.829	4.614	4.856		805	0.711	0.444	1.528
806	4.852	4.613	4.795		806	0.74	0.48	1.484
807	4.858	4.63	4.759		807	0.705	0.456	1.487
808	4.898	4.56	4.781		808	0.793	0.356	1.433
809	4.932	4.585	4.75		809	0.877	0.411	1.523
810	4.898	4.564	4.759		810	0.695	0.378	1.497
811	4.877	4.579	4.766		811	0.655	0.467	1.615
812	4.956	4.526	4.767		812	0.595	0.419	1.568
813	4.91	4.586	4.749		813	0.685	0.46	1.557
814	4.905	4.581	4.795		814	0.683	0.39	1.527
815	4.805	4.554	4.81		815	0.66	0.351	1.564
816	4.806	4.527	4.807		816	0.685	0.408	1.607
817	4.892	4.546	4.89		817	0.837	0.36	1.64
818	4.861	4.522	4.792		818	0.681	0.404	1.503
819	4.866	4.533	4.795		819	0.657	0.344	1.498
820	4.932	4.526	4.773		820	0.681	0.427	1.496
821	4.848	4.537	4.837		821	0.756	0.352	1.618
822	4.897	4.542	4.773		822	0.737	0.374	1.472
823	4.824	4.608	4.773		823	0.562	0.382	1.497
824	4.949	4.59	4.798		824	0.657	0.367	1.471
825	4.899	4.559	4.782		825	0.564	0.381	1.523
826	4.795	4.611	4.816		826	0.723	0.373	1.46
827	4.791	4.571	4.763		827	0.657	0.449	1.458
828	4.82	4.57	4.803		828	0.7	0.459	1.487
829	4.769	4.574	4.723		829	0.573	0.428	1.444
830	4.783	4.672	4.795		830	0.726	0.418	1.451
831	4.784	4.633	4.902		831	0.529	0.404	1.614
832	4.759	4.58	4.903		832	0.534	0.392	1.603
833	4.755	4.627	4.894		833	0.648	0.381	1.61
834	4.743	4.663	4.804		834	0.571	0.461	1.547
835	4.745	4.647	4.904		835	0.579	0.372	1.689
836	4.745	4.579	4.789		836	0.576	0.401	1.428
837	4.803	4.621	4.768		837	0.542	0.412	1.503
838	4.787	4.546	4.758		838	0.598	0.439	1.526
839	4.774	4.571	4.795		839	0.594	0.411	1.564
840	4.803	4.529	4.828		840	0.6	0.437	1.639
841	4.812	4.531	4.885		841	0.59	0.388	1.771
842	4.81	4.512	4.853		842	0.494	0.415	1.645
843	4.804	4.521	4.811		843	0.614	0.329	1.665
844	4.804	4.478	4.797		844	0.57	0.35	1.533
845	4.812	4.518	4.761		845	0.611	0.372	1.488
846	4.792	4.488	4.751		846	0.585	0.376	1.477
847	4.813	4.504	4.873		847	0.609	0.399	1.56
848	4.807	4.482	4.784		848	0.648	0.331	1.491
849	4.802	4.499	4.847		849	0.531	0.379	1.457
850	4.867	4.491	4.869		850	0.525	0.355	1.445
851	4.866	4.459	4.776		851	0.672	0.364	1.507
852	4.909	4.463	4.845		852	0.607	0.342	1.546
853	4.867	4.498	4.809		853	0.607	0.366	1.432
854	4.887	4.49	4.708		854	0.726	0.334	1.362
855	4.926	4.497	4.769		855	0.754	0.457	1.433
856	4.96	4.492	4.772		856	0.727	0.377	1.462
857	4.874	4.484	4.796		857	0.797	0.319	1.558
858	4.923	4.526	4.823		858	0.716	0.386	1.401
859	4.952	4.515	4.795		859	0.77	0.336	1.389
860	4.939	4.523	4.872		860	0.598	0.382	1.479
861	4.894	4.549	4.833		861	0.72	0.395	1.534
862	4.898	4.538	4.992		862	0.672	0.402	1.588
863	4.93	4.508	4.84		863	0.677	0.422	1.474
864	4.878	4.518	4.958		864	0.652	0.355	1.665
865	4.965	4.551	4.924		865	0.682	0.358	1.694
866	4.848	4.534	4.871		866	0.625	0.351	1.464
867	4.874	4.486	4.882		867	0.609	0.329	1.474
868	4.811	4.492	4.846		868	0.651	0.311	1.532
869	4.83	4.432	4.839		869	0.596	0.315	1.547
870	4.84	4.52	4.907		870	0.66	0.347	1.522
871	4.829	4.516	4.739		871	0.677	0.312	1.265
872	4.869	4.5	4.773		872	0.687	0.313	1.482
873	4.861	4.449	4.792		873	0.582	0.422	1.365
874	4.829	4.464	4.802		874	0.706	0.314	1.508
875	4.871	4.453	4.788		875	0.631	0.333	1.45
876	4.866	4.481	4.805		876	0.698	0.324	1.455
877	4.714	4.5	4.792		877	0.62	0.366	1.564
878	4.755	4.477	4.805		878	0.561	0.322	1.496
879	4.806	4.503	4.766		879	0.595	0.385	1.522
880	4.814	4.486	4.876		880	0.623	0.359	1.745
881	4.8	4.458	4.801		881	0.618	0.321	1.565
882	4.823	4.508	4.891		882	0.58	0.297	1.619
883	4.821	4.487	4.842		883	0.684	0.318	1.643
884	4.826	4.493	4.874		884	0.606	0.355	1.644
885	4.795	4.494	4.75		885	0.551	0.383	1.446
886	4.842	4.484	4.833		886	0.662	0.336	1.529
887	4.771	4.466	4.957		887	0.606	0.347	1.515
888	4.801	4.523	4.945		888	0.583	0.326	1.633
889	4.779	4.52	4.778		889	0.571	0.376	1.668
890	4.815	4.523	4.83		890	0.585	0.385	1.784
891	4.823	4.514	4.78		891	0.635	0.39	1.707
892	4.775	4.528	4.869		892	0.545	0.423	1.732
893	4.817	4.469	4.839		893	0.636	0.366	1.744
894	4.811	4.511	4.853		894	0.613	0.308	1.683
895	4.779	4.477	4.893		895	0.549	0.326	1.507
896	4.82	4.507	4.816		896	0.562	0.354	1.587
897	4.887	4.516	4.818		897	0.608	0.37	1.685
898	4.867	4.513	4.87		898	0.649	0.39	1.812
899	4.85	4.523	4.942		899	0.609	0.376	1.86
900	4.829	4.488	4.775		900	0.612	0.349	1.675
901	4.753	4.447	4.714		901	0.573	0.298	1.56
902	4.797	4.476	4.805		902	0.567	0.376	1.681
903	4.821	4.513	4.737		903	0.63	0.358	1.639
904	4.848	4.521	4.709		904	0.623	0.367	1.476
905	4.775	4.456	4.806		905	0.541	0.31	1.661
906	4.79	4.518	4.781		906	0.578	0.316	1.426
907	4.831	4.455	4.842		907	0.628	0.257	1.63
908	4.828	4.476	4.866		908	0.623	0.333	1.578
909	4.841	4.482	4.935		909	0.619	0.291	1.432
910	4.905	4.483	4.818		910	0.564	0.342	1.253
911	4.865	4.449	4.888		911	0.68	0.333	1.265
912	4.873	4.464	4.855		912	0.668	0.331	1.322
913	4.877	4.458	4.847		913	0.605	0.321	1.4
914	4.886	4.488	4.818		914	0.6	0.305	1.473
915	4.902	4.486	4.792		915	0.608	0.318	1.497
916	4.865	4.461	4.857		916	0.599	0.338	1.608
917	4.899	4.503	4.821		917	0.53	0.367	1.458
918	4.875	4.476	4.843		918	0.583	0.325	1.558
919	4.875	4.478	4.808		919	0.564	0.274	1.327
920	4.899	4.443	4.852		920	0.612	0.342	1.278
921	4.852	4.506	4.836		921	0.658	0.297	1.283
922	4.884	4.486	4.779		922	0.609	0.28	1.319
923	4.85	4.437	4.833		923	0.627	0.292	1.248
924	4.957	4.448	4.887		924	0.721	0.274	1.217
925	4.921	4.462	4.756		925	0.604	0.291	1.316
926	4.865	4.449	4.865		926	0.646	0.287	1.302
927	4.864	4.47	4.857		927	0.644	0.281	1.369
928	4.791	4.479	4.807		928	0.655	0.312	1.415
929	4.803	4.488	4.874		929	0.623	0.331	1.426
930	4.818	4.473	4.777		930	0.677	0.281	1.224
931	4.804	4.467	4.722		931	0.564	0.312	1.233
932	4.805	4.48	4.824		932	0.662	0.315	1.231
933	4.8	4.486	4.771		933	0.681	0.283	1.308
934	4.838	4.49	4.801		934	0.707	0.262	1.326
935	4.812	4.479	4.838		935	0.681	0.277	1.271
936	4.842	4.505	4.854		936	0.623	0.306	1.29
937	4.879	4.474	4.826		937	0.634	0.273	1.26
938	4.869	4.476	4.866		938	0.575	0.287	1.182
939	4.799	4.489	4.806		939	0.574	0.321	1.214
940	4.823	4.492	4.875		940	0.582	0.3	1.228
941	4.829	4.509	4.845		941	0.633	0.279	1.275
942	4.853	4.447	4.728		942	0.655	0.294	1.337
943	4.778	4.445	4.74		943	0.675	0.303	1.281
944	4.823	4.419	4.738		944	0.609	0.313	1.358
945	4.805	4.448	4.709		945	0.659	0.343	1.265
946	4.757	4.408	4.696		946	0.632	0.301	1.365
947	4.788	4.453	4.726		947	0.675	0.373	1.318
948	4.799	4.419	4.826		948	0.681	0.334	1.307
949	4.807	4.418	4.827		949	0.712	0.393	1.196
950	4.724	4.43	4.805		950	0.637	0.301	1.174
951	4.771	4.433	4.713		951	0.63	0.282	1.211
952	4.758	4.485	4.791		952	0.686	0.313	1.057
953	4.809	4.506	4.672		953	0.741	0.321	1.121
954	4.79	4.467	4.804		954	0.653	0.325	1.165
955	4.77	4.476	4.806		955	0.626	0.323	1.167
956	4.935	4.504	4.809		956	0.609	0.326	1.131
957	4.854	4.475	4.781		957	0.62	0.384	1.172
958	4.836	4.463	4.758		958	0.666	0.347	1.15
959	4.81	4.457	4.724		959	0.61	0.326	1.224
960	4.799	4.454	4.754		960	0.605	0.287	1.211
961	4.797	4.547	4.804		961	0.544	0.346	1.203
962	4.806	4.454	4.731		962	0.578	0.341	1.222
963	4.805	4.462	4.747		963	0.523	0.321	1.137
964	4.819	4.451	4.841		964	0.589	0.326	1.113
965	4.792	4.474	4.796		965	0.594	0.305	1.168
966	4.811	4.471	4.91		966	0.554	0.315	1.147
967	4.801	4.498	4.804		967	0.547	0.364	1.179
968	4.794	4.441	4.759		968	0.535	0.32	1.154
969	4.796	4.441	4.806		969	0.541	0.343	1.172
970	4.76	4.423	4.851		970	0.596	0.338	1.139
971	4.728	4.479	4.775		971	0.568	0.324	1.092
972	4.801	4.437	4.771		972	0.498	0.327	1.167
973	4.753	4.44	4.733		973	0.582	0.343	1.172
974	4.771	4.492	4.752		974	0.604	0.376	1.144
975	4.722	4.415	4.75		975	0.631	0.311	1.097
976	4.795	4.46	4.823		976	0.54	0.305	1.117
977	4.728	4.487	4.815		977	0.605	0.312	1.042
978	4.839	4.466	4.805		978	0.563	0.309	1.082
979	4.745	4.445	4.76		979	0.556	0.341	1.189
980	4.748	4.46	4.787		980	0.555	0.331	1.162
981	4.772	4.415	4.763		981	0.555	0.332	1.209
982	4.8	4.441	4.81		982	0.651	0.346	1.199
983	4.798	4.46	4.766		983	0.598	0.345	1.213
984	4.803	4.488	4.805		984	0.611	0.317	1.207
985	4.814	4.459	4.777		985	0.598	0.311	1.233
986	4.81	4.481	4.777		986	0.586	0.318	1.204
987	4.821	4.482	4.697		987	0.57	0.288	1.227
988	4.77	4.483	4.798		988	0.598	0.304	1.225
989	4.829	4.474	4.741		989	0.607	0.325	1.143
990	4.8	4.482	4.759		990	0.562	0.342	1.128
991	4.798	4.464	4.74		991	0.547	0.322	1.198
992	4.797	4.444	4.733		992	0.645	0.323	1.192
993	4.812	4.46	4.8		993	0.481	0.291	1.206
994	4.816	4.498	4.791		994	0.513	0.314	1.155
995	4.806	4.431	4.792		995	0.603	0.352	1.161
996	4.834	4.433	4.816		996	0.567	0.322	1.155
997	4.848	4.457	4.784		997	0.514	0.299	1.113
998	4.827	4.449	4.809		998	0.513	0.306	1.167
999	4.826	4.498	4.772		999	0.549	0.301	1.194
1000	4.807	4.474	4.781		1000	0.663	0.349	1.191
1001	4.8	4.485	4.775		1001	0.629	0.348	1.161
1002	4.896	4.496	4.78		1002	0.606	0.383	1.152
1003	4.857	4.496	4.825		1003	0.497	0.386	1.065
1004	4.82	4.466	4.742		1004	0.612	0.309	1.148
1005	4.774	4.47	4.763		1005	0.611	0.299	1.027
1006	4.738	4.479	4.809		1006	0.581	0.294	1.094
1007	4.798	4.445	4.745		1007	0.579	0.288	1.001
1008	4.745	4.447	4.801		1008	0.521	0.346	1.07
1009	4.783	4.454	4.757		1009	0.636	0.354	0.996
1010	4.841	4.425	4.748		1010	0.642	0.328	1.069
1011	4.832	4.442	4.816		1011	0.706	0.331	0.978
1012	4.835	4.45	4.863		1012	0.577	0.331	1.009
1013	4.749	4.481	4.808		1013	0.606	0.293	1.021
1014	4.854	4.452	4.79		1014	0.575	0.339	1.062
1015	4.779	4.451	4.79		1015	0.661	0.297	1.007
1016	4.772	4.487	4.761		1016	0.637	0.255	1.034
1017	4.7	4.477	4.796		1017	0.661	0.358	1.008
1018	4.789	4.467	4.797		1018	0.699	0.318	1.044
1019	4.773	4.503	4.775		1019	0.613	0.316	1.052
1020	4.745	4.489	4.752		1020	0.584	0.322	1.061
1021	4.751	4.508	4.774		1021	0.618	0.306	1.041
1022	4.722	4.478	4.751		1022	0.69	0.353	1.086
1023	4.758	4.523	4.839		1023	0.633	0.257	1.052
1024	4.793	4.458	4.819		1024	0.627	0.314	0.942
1025	4.802	4.487	4.838		1025	0.686	0.275	1.025
1026	4.805	4.461	4.833		1026	0.582	0.298	1.029
1027	4.835	4.472	4.77		1027	0.584	0.315	1.067
1028	4.914	4.481	4.769		1028	0.684	0.323	1.064
1029	4.909	4.507	4.811		1029	0.688	0.281	1.053
1030	4.885	4.505	4.792		1030	0.676	0.342	1.056
1031	4.931	4.49	4.816		1031	0.713	0.27	1.091
1032	4.854	4.491	4.772		1032	0.659	0.283	1.115
1033	4.847	4.428	4.828		1033	0.707	0.317	1.085
1034	4.818	4.504	4.797		1034	0.745	0.372	1.055
1035	4.84	4.512	4.686		1035	0.565	0.323	1.196
1036	4.825	4.509	4.754		1036	0.53	0.314	1.165
1037	4.833	4.556	4.718		1037	0.541	0.354	1.186
1038	4.793	4.479	4.775		1038	0.549	0.313	1.129
1039	4.803	4.469	4.805		1039	0.549	0.309	1.154
1040	4.887	4.487	4.776		1040	0.602	0.293	1.36
1041	4.85	4.512	4.812		1041	0.525	0.316	1.32
1042	4.797	4.463	4.758		1042	0.501	0.36	1.358
1043	4.932	4.456	4.774		1043	0.581	0.312	1.313
1044	4.882	4.476	4.87		1044	0.585	0.28	1.254
1045	4.846	4.462	4.808		1045	0.637	0.333	1.282
1046	4.751	4.485	4.816		1046	0.5	0.252	1.348
1047	4.822	4.465	4.837		1047	0.631	0.27	1.167
1048	4.968	4.481	4.78		1048	0.613	0.258	1.138
1049	4.889	4.461	4.844		1049	0.578	0.281	1.074
1050	4.895	4.439	4.8		1050	0.571	0.286	1.034
1051	4.9	4.449	4.817		1051	0.455	0.312	1.134
1052	4.856	4.451	4.815		1052	0.46	0.351	1.104
1053	4.816	4.487	4.762		1053	0.602	0.293	1.087
1054	4.83	4.43	4.757		1054	0.504	0.316	1.004
1055	4.81	4.438	4.823		1055	0.56	0.29	1.031
1056	4.812	4.453	4.889		1056	0.698	0.343	1.082
1057	4.784	4.463	4.813		1057	0.624	0.295	0.979
1058	4.785	4.48	4.86		1058	0.562	0.275	0.869
1059	4.812	4.427	4.857		1059	0.643	0.317	0.953
1060	4.869	4.428	4.826		1060	0.583	0.322	0.906
1061	4.852	4.454	4.742		1061	0.557	0.273	0.955
1062	4.925	4.481	4.802		1062	0.6	0.284	0.918
1063	4.777	4.466	4.826		1063	0.561	0.275	0.834
1064	4.903	4.457	4.813		1064	0.567	0.215	0.841
1065	4.877	4.462	4.678		1065	0.494	0.237	1.006
1066	4.861	4.454	4.711		1066	0.617	0.287	0.947
1067	4.884	4.476	4.654		1067	0.516	0.263	0.966
1068	4.896	4.478	4.757		1068	0.49	0.312	0.877
1069	4.884	4.454	4.737		1069	0.528	0.323	0.965
1070	4.936	4.455	4.773		1070	0.499	0.311	0.87
1071	4.915	4.433	4.748		1071	0.525	0.318	0.979
1072	4.914	4.487	4.765		1072	0.517	0.322	0.961
1073	4.931	4.482	4.816		1073	0.486	0.325	0.931
1074	4.871	4.474	4.782		1074	0.545	0.342	0.975
1075	4.86	4.45	4.749		1075	0.561	0.334	0.938
1076	4.801	4.504	4.763		1076	0.592	0.31	0.939
1077	4.816	4.42	4.793		1077	0.632	0.345	0.908
1078	4.74	4.433	4.763		1078	0.699	0.334	0.844
1079	4.731	4.485	4.746		1079	0.765	0.35	0.917
1080	4.713	4.431	4.744		1080	0.793	0.338	0.852
1081	4.743	4.454	4.752		1081	0.823	0.308	0.931
1082	4.715	4.454	4.721		1082	0.851	0.29	0.944
1083	4.721	4.454	4.724		1083	0.759	0.276	0.905
1084	4.707	4.47	4.729		1084	0.819	0.262	0.84
1085	4.728	4.478	4.809		1085	0.756	0.271	0.758
1086	4.729	4.459	4.793		1086	0.765	0.253	0.839
1087	4.763	4.43	4.781		1087	0.807	0.304	0.892
1088	4.732	4.452	4.813		1088	0.724	0.353	0.882
1089	4.765	4.459	4.711		1089	0.729	0.268	0.972
1090	4.759	4.441	4.707		1090	0.826	0.306	0.893
1091	4.76	4.458	4.689		1091	0.734	0.265	0.904
1092	4.744	4.476	4.759		1092	0.773	0.288	0.869
1093	4.836	4.443	4.775		1093	0.934	0.319	0.925
1094	4.819	4.48	4.83		1094	0.956	0.364	0.906
1095	4.82	4.49	4.846		1095	0.876	0.335	0.936
1096	4.815	4.521	4.708		1096	0.906	0.403	0.917
1097	4.788	4.45	4.71		1097	0.821	0.382	0.912
1098	4.688	4.469	4.701		1098	0.846	0.371	0.955
1099	4.67	4.519	4.681		1099	0.846	0.289	0.951
1100	4.732	4.467	4.685		1100	0.86	0.332	0.885
1101	4.734	4.478	4.833		1101	0.867	0.372	0.897
1102	4.715	4.483	4.809		1102	0.949	0.377	0.875
1103	4.705	4.477	4.759		1103	0.935	0.349	0.988
1104	4.735	4.482	4.805		1104	0.888	0.307	0.949
1105	4.691	4.44	4.75		1105	0.802	0.311	0.911
1106	4.713	4.441	4.748		1106	0.886	0.287	0.95
1107	4.805	4.436	4.781		1107	0.876	0.278	0.9
1108	4.716	4.449	4.762		1108	0.838	0.287	0.946
1109	4.672	4.439	4.718		1109	0.872	0.306	0.925
1110	4.731	4.476	4.719		1110	0.909	0.29	0.843
1111	4.683	4.493	4.718		1111	0.845	0.31	0.883
1112	4.697	4.467	4.686		1112	0.864	0.31	0.893
1113	4.716	4.441	4.692		1113	0.924	0.26	0.9
1114	4.728	4.485	4.722		1114	0.803	0.264	0.967
1115	4.725	4.459	4.821		1115	0.833	0.274	0.961
1116	4.65	4.458	4.819		1116	0.799	0.333	0.988
1117	4.689	4.482	4.869		1117	0.91	0.233	1.03
1118	4.683	4.485	4.877		1118	0.77	0.314	1.013
1119	4.635	4.459	4.889		1119	0.75	0.335	0.99
1120	4.647	4.506	4.878		1120	0.777	0.272	0.996
1121	4.669	4.476	4.934		1121	0.824	0.232	1.048
1122	4.666	4.477	4.917		1122	0.72	0.317	0.873
1123	4.659	4.46	4.861		1123	0.831	0.256	0.808
1124	4.63	4.435	4.909		1124	0.817	0.316	0.931
1125	4.699	4.431	5.031		1125	0.866	0.3	0.875
1126	4.727	4.47	4.849		1126	0.876	0.332	0.743
1127	4.697	4.448	4.837		1127	0.857	0.278	0.914
1128	4.689	4.437	4.823		1128	0.824	0.308	0.849
1129	4.717	4.485	4.713		1129	0.883	0.335	0.942
1130	4.705	4.43	4.776		1130	0.887	0.354	0.8
1131	4.737	4.46	4.778		1131	0.914	0.36	0.772
1132	4.678	4.494	4.741		1132	0.908	0.339	0.901
1133	4.692	4.466	4.731		1133	0.936	0.332	0.945
1134	4.706	4.476	4.804		1134	0.773	0.318	0.9
1135	4.64	4.485	4.712		1135	0.788	0.28	0.9
1136	4.665	4.48	4.7		1136	0.772	0.425	0.949
1137	4.66	4.504	4.797		1137	0.87	0.285	0.92
1138	4.623	4.496	4.804		1138	0.907	0.336	0.849
1139	4.728	4.533	5.286		1139	0.877	0.323	0.768
1140	4.7	4.5	5.128		1140	0.812	0.314	0.785
1141	4.728	4.491	4.843		1141	0.852	0.341	0.763
1142	4.699	4.491	4.865		1142	0.794	0.34	0.728
1143	4.753	4.487	4.71		1143	0.832	0.386	0.786
1144	4.715	4.514	4.779		1144	0.846	0.329	0.715
1145	4.69	4.494	4.818		1145	0.867	0.328	0.824
1146	4.771	4.506	4.916		1146	0.907	0.325	0.681
1147	4.695	4.488	4.853		1147	0.899	0.279	0.755
1148	4.622	4.507	4.727		1148	0.86	0.317	0.818
1149	4.625	4.466	4.773		1149	0.863	0.363	0.84
1150	4.658	4.525	5.007		1150	0.837	0.286	0.553
1151	4.615	4.478	4.961		1151	0.833	0.304	0.569
1152	4.615	4.501	5.041		1152	0.809	0.337	0.593
1153	4.649	4.481	4.952		1153	0.887	0.315	0.732
1154	4.668	4.477	4.88		1154	0.908	0.298	0.677
1155	4.694	4.492	4.956		1155	0.842	0.267	0.629
1156	4.738	4.473	4.884		1156	0.831	0.281	0.609
1157	4.707	4.445	4.877		1157	0.858	0.285	0.618
1158	4.679	4.483	4.857		1158	0.882	0.308	0.675
1159	4.704	4.463	4.931		1159	0.77	0.261	0.6
1160	4.751	4.45	4.871		1160	0.729	0.297	0.663
1161	4.773	4.469	4.967		1161	0.836	0.309	0.751
1162	4.801	4.487	4.86		1162	0.787	0.295	0.721
1163	4.803	4.483	4.928		1163	0.84	0.308	0.693
1164	4.762	4.487	4.931		1164	0.784	0.345	0.697
1165	4.837	4.495	5.019		1165	0.759	0.304	0.716
1166	4.794	4.487	5.007		1166	0.749	0.321	0.72
1167	4.724	4.471	5.024		1167	0.82	0.361	0.758
1168	4.747	4.501	4.92		1168	0.793	0.345	0.681
1169	4.713	4.505	4.862		1169	0.749	0.3	0.7
1170	4.729	4.49	4.88		1170	0.776	0.315	0.622
1171	4.739	4.48	4.879		1171	0.773	0.295	0.679
1172	4.696	4.467	4.925		1172	0.646	0.275	0.659
1173	4.802	4.487	4.971		1173	0.753	0.262	0.692
1174	4.731	4.481	4.914		1174	0.779	0.282	0.684
1175	4.772	4.476	4.998		1175	0.803	0.306	0.757
1176	4.771	4.529	4.957		1176	0.7	0.305	0.734
1177	4.773	4.488	4.97		1177	0.712	0.345	0.703
1178	4.776	4.498	4.844		1178	0.765	0.3	0.676
1179	4.709	4.515	4.941		1179	0.807	0.294	0.735
1180	4.773	4.561	5.022		1180	0.81	0.324	0.788
1181	4.739	4.491	5.018		1181	0.804	0.318	0.765
1182	4.758	4.484	5.04		1182	0.82	0.291	0.775
1183	4.801	4.495	5.081		1183	0.841	0.302	0.861
1184	4.781	4.519	5.09		1184	0.766	0.356	0.72
1185	4.811	4.513	5.049		1185	0.722	0.306	0.714
1186	4.816	4.526	5.095		1186	0.846	0.323	0.687
1187	5.065	4.504	5.101		1187	0.876	0.319	0.727
1188	5.009	4.48	5.021		1188	0.757	0.318	0.671
1189	4.965	4.495	5.035		1189	0.759	0.314	0.64
1190	4.954	4.503	4.992		1190	0.818	0.308	0.7
1191	4.953	4.518	4.996		1191	0.723	0.289	0.662
1192	4.92	4.525	4.977		1192	0.671	0.281	0.645
1193	4.902	4.517	4.979		1193	0.613	0.298	0.597
1194	4.824	4.508	4.998		1194	0.687	0.294	0.618
1195	4.921	4.511	5.01		1195	0.653	0.29	0.599
1196	4.915	4.515	4.942		1196	0.774	0.344	0.57
1197	4.964	4.509	4.89		1197	0.753	0.366	0.537
1198	4.933	4.485	4.919		1198	0.674	0.338	0.537
1199	4.953	4.499	4.906		1199	0.732	0.28	0.55
1200	5.105	4.488	4.891		1200	0.698	0.269	0.596
1201	4.887	4.473	4.851		1201	0.748	0.319	0.558
1202	4.89	4.545	4.876		1202	0.627	0.258	0.555
1203	4.851	4.485	4.812		1203	0.754	0.327	0.538
1204	4.793	4.534	4.94		1204	0.733	0.287	0.614
1205	4.816	4.544	4.878		1205	0.783	0.335	0.551
1206	4.713	4.511	4.793		1206	0.781	0.332	0.536
1207	4.725	4.551	4.782		1207	0.767	0.276	0.563
1208	4.718	4.513	4.918		1208	0.713	0.302	0.539
1209	4.759	4.511	4.887		1209	0.744	0.325	0.609
1210	4.745	4.531	4.912		1210	0.751	0.314	0.766
1211	4.721	4.503	4.906		1211	0.681	0.28	0.642
1212	4.714	4.508	4.985		1212	0.665	0.34	0.797
1213	4.74	4.542	4.897		1213	0.637	0.313	0.689
1214	4.707	4.545	4.923		1214	0.682	0.296	0.79
1215	4.785	4.533	4.851		1215	0.706	0.28	0.642
1216	4.716	4.528	4.887		1216	0.638	0.272	0.911
1217	4.733	4.52	4.906		1217	0.632	0.304	0.62
1218	4.78	4.487	4.896		1218	0.644	0.313	0.596
1219	4.729	4.548	4.846		1219	0.683	0.333	0.638
1220	4.748	4.517	4.885		1220	0.678	0.325	0.579
1221	4.804	4.522	4.929		1221	0.703	0.296	0.7
1222	4.821	4.509	4.895		1222	0.75	0.296	0.726
1223	4.748	4.52	4.862		1223	0.711	0.32	0.699
1224	4.768	4.525	4.791		1224	0.734	0.254	0.848
1225	4.764	4.561	4.873		1225	0.725	0.352	0.721
1226	4.709	4.528	4.721		1226	0.808	0.298	0.741
1227	4.794	4.527	4.75		1227	0.696	0.323	0.836
1228	4.798	4.535	4.761		1228	0.623	0.297	0.8
1229	4.817	4.542	4.719		1229	0.66	0.343	0.7
1230	4.702	4.505	4.693		1230	0.594	0.338	0.775
1231	4.78	4.486	4.66		1231	0.667	0.261	0.747
1232	4.72	4.491	4.685		1232	0.73	0.312	0.761
1233	4.757	4.507	4.725		1233	0.683	0.277	0.747
1234	4.763	4.523	4.703		1234	0.708	0.263	0.64
1235	4.795	4.564	4.717		1235	0.64	0.293	0.675
1236	4.768	4.538	4.743		1236	0.685	0.255	0.61
1237	4.743	4.588	4.781		1237	0.724	0.288	0.648
1238	4.764	4.536	4.834		1238	0.669	0.256	0.686
1239	4.775	4.51	4.884		1239	0.668	0.242	0.622
1240	4.743	4.536	4.821		1240	0.614	0.242	0.735
1241	4.691	4.502	4.839		1241	0.674	0.232	0.893
1242	4.735	4.573	4.944		1242	0.655	0.234	0.901
1243	4.777	4.51	4.896		1243	0.72	0.221	0.776
1244	4.784	4.548	4.971		1244	0.653	0.218	0.81
1245	4.75	4.53	4.954		1245	0.792	0.227	0.806
1246	4.784	4.565	4.848		1246	0.683	0.257	0.813
1247	4.769	4.56	4.857		1247	0.701	0.255	0.622
1248	4.761	4.524	4.938		1248	0.75	0.241	0.538
1249	4.699	4.543	4.88		1249	0.777	0.281	0.619
1250	4.678	4.552	4.897		1250	0.711	0.229	0.614
1251	4.711	4.543	4.923		1251	0.681	0.263	0.539
1252	4.704	4.555	4.93		1252	0.662	0.233	0.749
1253	4.727	4.546	4.908		1253	0.765	0.206	0.621
1254	4.736	4.53	4.876		1254	0.717	0.201	0.579
1255	4.79	4.564	4.874		1255	0.674	0.219	0.549
1256	4.67	4.575	4.931		1256	0.738	0.21	0.585
1257	4.731	4.578	4.882		1257	0.768	0.224	0.538
1258	4.787	4.576	4.946		1258	0.663	0.195	0.464
1259	4.751	4.534	4.928		1259	0.737	0.202	0.662
1260	4.791	4.535	4.91		1260	0.639	0.267	0.552
1261	4.871	4.521	4.885		1261	0.697	0.236	0.805
1262	4.873	4.574	4.874		1262	0.639	0.2	0.587
1263	4.801	4.585	4.94		1263	0.801	0.193	0.699
1264	4.855	4.567	4.924		1264	0.712	0.233	0.659
1265	4.845	4.541	4.929		1265	0.777	0.2	0.7
1266	4.873	4.558	4.992		1266	0.764	0.203	0.686
1267	4.812	4.565	4.922		1267	0.727	0.178	0.652
1268	4.847	4.541	4.959		1268	0.75	0.192	0.767
1269	4.882	4.554	4.987		1269	0.712	0.18	0.672
1270	4.867	4.537	4.987		1270	0.77	0.188	0.558
1271	4.931	4.549	4.861		1271	0.7	0.179	0.621
1272	4.889	4.563	4.906		1272	0.663	0.178	0.643
1273	4.881	4.554	4.886		1273	0.576	0.22	0.699
1274	4.89	4.593	4.969		1274	0.724	0.195	0.68
1275	4.983	4.53	4.979		1275	0.679	0.227	0.648
1276	4.928	4.521	4.968		1276	0.644	0.229	0.668
1277	4.91	4.534	4.958		1277	0.688	0.209	0.704
1278	4.924	4.528	5.047		1278	0.685	0.218	0.651
1279	4.894	4.56	4.99		1279	0.705	0.204	0.641
1280	4.936	4.533	4.971		1280	0.688	0.214	0.65
1281	4.917	4.536	4.971		1281	0.647	0.25	0.615
1282	4.881	4.593	4.849		1282	0.771	0.291	0.789
1283	4.792	4.55	4.846		1283	0.761	0.211	0.711
1284	4.795	4.568	4.919		1284	0.781	0.23	0.688
1285	4.826	4.551	4.984		1285	0.945	0.212	0.65
1286	4.883	4.543	4.902		1286	0.966	0.265	0.731
1287	4.841	4.58	4.93		1287	0.885	0.244	0.66
1288	4.755	4.6	4.893		1288	0.961	0.278	0.667
1289	4.902	4.553	4.895		1289	0.946	0.235	0.598
1290	4.887	4.556	4.985		1290	1.044	0.244	0.604
1291	4.833	4.634	4.912		1291	0.993	0.25	0.635
1292	4.751	4.587	4.984		1292	0.94	0.204	0.727
1293	4.797	4.59	4.91		1293	1.001	0.233	0.694
1294	4.867	4.617	4.948		1294	0.848	0.259	0.731
1295	4.865	4.604	4.948		1295	0.958	0.222	0.736
1296	4.875	4.53	4.899		1296	1.064	0.256	0.737
1297	4.891	4.543	4.941		1297	0.978	0.211	0.659
1298	5.02	4.556	4.893		1298	0.903	0.221	0.744
1299	5	4.556	4.944		1299	0.907	0.245	0.709
1300	4.94	4.554	4.923		1300	0.88	0.231	0.694
1301	4.937	4.544	4.919		1301	0.76	0.246	0.676
1302	4.805	4.565	4.94		1302	0.731	0.245	0.63
1303	4.879	4.548	4.935		1303	0.736	0.25	0.672
1304	4.847	4.526	4.936		1304	0.744	0.277	0.652
1305	4.859	4.574	4.947		1305	0.69	0.221	0.752
1306	4.856	4.537	4.931		1306	0.732	0.316	0.736
1307	4.856	4.559	4.892		1307	0.687	0.253	0.778
1308	4.877	4.548	4.948		1308	0.677	0.259	0.697
1309	4.857	4.556	5.018		1309	0.628	0.257	0.647
1310	4.856	4.549	5.027		1310	0.619	0.28	0.668
1311	4.812	4.561	4.948		1311	0.755	0.27	0.738
1312	4.897	4.581	4.99		1312	0.67	0.279	0.713
1313	4.912	4.559	5.07		1313	0.663	0.259	0.664
1314	4.94	4.573	4.994		1314	0.757	0.244	0.682
1315	4.835	4.544	4.965		1315	0.574	0.248	0.761
1316	4.882	4.509	4.996		1316	0.63	0.237	0.659
1317	4.907	4.606	4.911		1317	0.688	0.247	0.853
1318	4.96	4.512	5.049		1318	0.843	0.22	0.803
1319	4.882	4.539	4.92		1319	0.848	0.276	0.601
1320	4.88	4.508	4.884		1320	1.035	0.276	0.547
1321	4.853	4.543	4.918		1321	1.087	0.26	0.551
1322	5.012	4.529	4.899		1322	1.115	0.249	0.565
1323	4.922	4.582	4.93		1323	0.84	0.283	0.496
1324	4.853	4.573	4.906		1324	0.67	0.307	0.615
1325	4.863	4.601	4.929		1325	0.722	0.308	0.521
1326	4.817	4.568	4.883		1326	0.622	0.295	0.544
1327	4.816	4.557	4.912		1327	0.631	0.27	0.628
1328	4.831	4.548	4.847		1328	0.595	0.235	0.609
1329	4.833	4.52	4.931		1329	0.595	0.28	0.668
1330	4.84	4.548	4.983		1330	0.585	0.259	0.65
1331	4.921	4.531	4.972		1331	0.573	0.266	0.668
1332	4.875	4.549	4.963		1332	0.617	0.248	0.673
1333	4.883	4.548	4.925		1333	0.554	0.248	0.546
1334	4.813	4.566	4.917		1334	0.506	0.243	0.687
1335	4.851	4.559	4.88		1335	0.527	0.233	0.616
1336	4.887	4.54	4.932		1336	0.592	0.268	0.624
1337	4.822	4.566	4.893		1337	0.525	0.257	0.701
1338	4.875	4.573	4.971		1338	0.596	0.262	0.655
1339	4.846	4.559	4.851		1339	0.58	0.233	0.553
1340	4.901	4.539	4.866		1340	0.666	0.247	0.556
1341	4.882	4.573	4.93		1341	0.723	0.287	0.5
1342	4.986	4.532	4.902		1342	0.72	0.25	0.5
1343	4.891	4.547	4.863		1343	0.637	0.264	0.491
1344	4.828	4.539	4.93		1344	0.615	0.274	0.579
1345	4.817	4.544	4.968		1345	0.698	0.227	0.67
1346	4.741	4.534	4.951		1346	0.681	0.224	0.638
1347	4.766	4.581	4.954		1347	0.731	0.227	0.642
1348	4.695	4.537	4.95		1348	0.742	0.214	0.579
1349	4.726	4.502	4.887		1349	0.672	0.233	0.583
1350	4.72	4.515	4.913		1350	0.688	0.221	0.593
1351	4.68	4.523	4.949		1351	0.705	0.25	0.454
1352	4.653	4.508	4.951		1352	0.666	0.237	0.474
1353	4.658	4.527	4.986		1353	0.726	0.242	0.507
1354	4.717	4.535	4.89		1354	0.606	0.233	0.511
1355	4.654	4.48	4.955		1355	0.701	0.264	0.576
1356	4.74	4.525	4.912		1356	0.715	0.225	0.528
1357	4.701	4.5	4.877		1357	0.732	0.23	0.584
1358	4.764	4.537	4.902		1358	0.759	0.22	0.557
1359	4.741	4.516	4.966		1359	0.826	0.238	0.504
1360	4.777	4.537	4.856		1360	0.762	0.231	0.561
1361	4.702	4.54	4.909		1361	0.729	0.222	0.541
1362	4.699	4.555	4.894		1362	0.775	0.22	0.408
1363	4.656	4.564	4.977		1363	0.656	0.225	0.383
1364	4.75	4.531	4.906		1364	0.709	0.227	0.416
1365	4.75	4.556	4.906		1365	0.671	0.237	0.386
1366	4.698	4.577	4.877		1366	0.634	0.235	0.388
1367	4.718	4.625	4.981		1367	0.682	0.258	0.386
1368	4.663	4.591	4.951		1368	0.612	0.221	0.459
1369	4.745	4.558	4.948		1369	0.539	0.208	0.498
1370	4.721	4.586	4.958		1370	0.59	0.218	0.455
1371	4.694	4.517	4.913		1371	0.658	0.224	0.443
1372	4.752	4.601	4.942		1372	0.639	0.254	0.375
1373	4.816	4.599	4.908		1373	0.645	0.265	0.492
1374	4.753	4.608	4.903		1374	0.544	0.26	0.481
1375	4.731	4.54	4.917		1375	0.588	0.247	0.468
1376	4.727	4.535	4.912		1376	0.593	0.245	0.49
1377	4.684	4.534	4.905		1377	0.639	0.236	0.496
1378	4.689	4.578	4.938		1378	0.521	0.236	0.425
1379	4.748	4.575	4.945		1379	0.495	0.23	0.401
1380	4.736	4.571	4.92		1380	0.524	0.236	0.439
1381	4.789	4.552	4.979		1381	0.497	0.235	0.401
1382	4.758	4.541	4.883		1382	0.456	0.213	0.49
1383	4.725	4.526	4.948		1383	0.552	0.226	0.411
1384	4.738	4.581	4.954		1384	0.446	0.212	0.347
1385	4.735	4.553	4.957		1385	0.593	0.216	0.384
1386	4.77	4.567	4.967		1386	0.516	0.218	0.543
1387	4.69	4.588	4.968		1387	0.559	0.213	0.523
1388	4.685	4.578	4.996		1388	0.475	0.208	0.484
1389	4.8	4.57	4.872		1389	0.589	0.241	0.573
1390	4.767	4.569	4.818		1390	0.489	0.229	0.633
1391	4.799	4.554	4.813		1391	0.47	0.216	0.639
1392	4.738	4.549	4.844		1392	0.47	0.212	0.59
1393	4.781	4.591	4.961		1393	0.488	0.233	0.549
1394	4.752	4.573	4.978		1394	0.496	0.255	0.562
1395	4.789	4.6	4.875		1395	0.57	0.238	0.571
1396	4.769	4.541	4.907		1396	0.52	0.235	0.659
1397	4.805	4.557	4.857		1397	0.559	0.233	0.682
1398	4.866	4.543	4.895		1398	0.544	0.217	0.639
1399	4.77	4.511	4.906		1399	0.553	0.239	0.584
1400	4.787	4.538	4.92		1400	0.516	0.231	0.62
1401	4.773	4.547	4.92		1401	0.529	0.239	0.603
1402	4.826	4.534	4.848		1402	0.532	0.236	0.536
1403	4.828	4.571	4.774		1403	0.559	0.232	0.664
1404	4.798	4.53	4.862		1404	0.563	0.218	0.602
1405	4.823	4.572	4.939		1405	0.666	0.251	0.586
1406	4.729	4.542	4.874		1406	0.635	0.259	0.532
1407	4.727	4.539	4.917		1407	0.556	0.243	0.6
1408	4.8	4.523	4.943		1408	0.532	0.264	0.503
1409	4.738	4.549	4.896		1409	0.548	0.256	0.49
1410	4.735	4.566	4.96		1410	0.68	0.283	0.501
1411	4.783	4.562	4.954		1411	0.553	0.281	0.569
1412	4.789	4.569	4.983		1412	0.526	0.273	0.55
1413	4.75	4.546	4.889		1413	0.544	0.23	0.64
1414	4.833	4.567	4.933		1414	0.457	0.256	0.55
1415	4.827	4.593	4.945		1415	0.639	0.245	0.669
1416	4.81	4.571	4.983		1416	0.62	0.233	0.538
1417	4.831	4.557	4.825		1417	0.622	0.216	0.642
1418	4.838	4.549	4.923		1418	0.658	0.236	0.613
1419	4.874	4.575	4.838		1419	0.612	0.249	0.567
1420	4.877	4.558	4.887		1420	0.571	0.205	0.581
1421	4.792	4.551	4.839		1421	0.571	0.21	0.574
1422	4.82	4.568	4.907		1422	0.623	0.199	0.558
1423	4.764	4.58	4.92		1423	0.617	0.186	0.593
1424	4.844	4.545	4.887		1424	0.739	0.191	0.668
1425	4.839	4.595	4.916		1425	0.702	0.217	0.615
1426	4.796	4.59	4.981		1426	0.609	0.214	0.57
1427	4.805	4.596	4.881		1427	0.677	0.208	0.651
1428	4.8	4.594	4.846		1428	0.632	0.195	0.597
1429	4.79	4.572	4.932		1429	0.67	0.236	0.653
1430	4.771	4.56	4.877		1430	0.672	0.23	0.657
1431	4.821	4.587	4.85		1431	0.783	0.219	0.648
1432	4.838	4.525	4.939		1432	0.655	0.197	0.613
1433	4.766	4.551	4.906		1433	0.729	0.218	0.568
1434	4.796	4.572	4.94		1434	0.667	0.195	0.548
1435	4.783	4.626	4.919		1435	0.741	0.234	0.646
1436	4.832	4.593	4.882		1436	0.747	0.243	0.6
1437	4.79	4.623	4.916		1437	0.698	0.225	0.541
1438	4.776	4.671	4.921		1438	0.712	0.244	0.706
1439	4.849	4.625	4.938		1439	0.748	0.223	0.532
1440	4.886	4.655	4.953		1440	0.753	0.207	0.622
1441	4.747	4.586	4.9		1441	0.738	0.185	0.547
1442	4.797	4.561	4.925		1442	0.785	0.169	0.618
1443	4.764	4.562	4.936		1443	0.714	0.186	0.593
1444	4.806	4.578	4.976		1444	0.661	0.183	0.658
1445	4.835	4.599	4.935		1445	0.78	0.248	0.64
1446	4.846	4.633	4.939		1446	0.756	0.24	0.59
1447	4.814	4.559	4.951		1447	0.677	0.219	0.539
1448	4.884	4.524	4.93		1448	0.545	0.21	0.58
1449	4.979	4.551	4.963		1449	0.543	0.21	0.547
1450	4.851	4.517	4.907		1450	0.52	0.247	0.642
1451	4.909	4.508	4.872		1451	0.584	0.291	0.649
1452	4.849	4.538	5.031		1452	0.565	0.297	0.61
1453	4.789	4.582	4.959		1453	0.621	0.259	0.67
1454	4.793	4.613	4.976		1454	0.591	0.387	0.657
1455	4.817	4.591	4.999		1455	0.521	0.234	0.651
1456	4.873	4.601	4.937		1456	0.589	0.215	0.6
1457	4.854	4.609	4.895		1457	0.567	0.235	0.647
1458	4.827	4.604	4.933		1458	0.608	0.324	0.616
1459	4.843	4.568	4.965		1459	0.661	0.216	0.629
1460	4.83	4.538	4.963		1460	0.673	0.239	0.616
1461	4.857	4.551	4.968		1461	0.754	0.235	0.637
1462	4.876	4.602	4.876		1462	0.728	0.239	0.649
1463	4.848	4.596	4.911		1463	0.779	0.26	0.666
1464	4.844	4.643	4.955		1464	0.707	0.267	0.59
1465	4.836	4.621	4.936		1465	0.722	0.255	0.651
1466	4.84	4.625	4.897		1466	0.617	0.217	0.647
1467	4.822	4.624	4.938		1467	0.743	0.238	0.528
1468	4.925	4.593	4.911		1468	0.751	0.211	0.623
1469	4.862	4.67	4.945		1469	0.688	0.28	0.638
1470	4.897	4.606	4.928		1470	0.652	0.198	0.597
1471	4.912	4.643	4.94		1471	0.754	0.223	0.608
1472	4.88	4.706	4.925		1472	0.71	0.266	0.638
1473	4.87	4.667	4.918		1473	0.689	0.266	0.646
1474	4.962	4.609	4.881		1474	0.681	0.218	0.557
1475	4.895	4.656	4.918		1475	0.662	0.247	0.569
1476	4.843	4.62	4.949		1476	0.695	0.237	0.531
1477	4.853	4.683	4.974		1477	0.719	0.24	0.584
1478	4.818	4.631	4.941		1478	0.632	0.227	0.615
1479	4.794	4.614	4.96		1479	0.672	0.21	0.59
1480	4.802	4.599	5.077		1480	0.66	0.21	0.529
1481	4.773	4.646	4.965		1481	0.623	0.217	0.581
1482	4.874	4.664	4.912		1482	0.607	0.259	0.605
1483	4.847	4.569	4.956		1483	0.671	0.203	0.642
1484	4.87	4.605	4.97		1484	0.592	0.2	0.691
1485	4.873	4.569	4.95		1485	0.626	0.171	0.659
1486	4.909	4.594	4.96		1486	0.651	0.189	0.643
1487	4.807	4.617	4.89		1487	0.661	0.187	0.632
1488	4.845	4.594	4.971		1488	0.627	0.197	0.554
1489	4.81	4.642	4.972		1489	0.661	0.25	0.551
1490	4.767	4.616	4.953		1490	0.665	0.19	0.587
1491	4.727	4.579	4.935		1491	0.724	0.167	0.674
1492	4.724	4.607	4.948		1492	0.641	0.192	0.57
1493	4.731	4.582	4.872		1493	0.671	0.181	0.623
1494	4.785	4.615	4.905		1494	0.77	0.202	0.616
1495	4.697	4.6	4.909		1495	0.694	0.21	0.659
1496	4.806	4.603	4.898		1496	0.699	0.183	0.675
1497	4.751	4.611	4.889		1497	0.729	0.242	0.649
1498	4.749	4.601	4.915		1498	0.79	0.243	0.591
1499	4.719	4.596	4.903		1499	0.654	0.227	0.67
1500	4.706	4.639	4.869		1500	0.778	0.23	0.7
1501	4.749	4.607	4.905		1501	0.762	0.237	0.663
1502	4.73	4.576	4.871		1502	0.777	0.239	0.628
1503	4.747	4.623	4.903		1503	0.73	0.202	0.637
1504	4.744	4.59	4.943		1504	0.78	0.215	0.651
1505	4.794	4.587	4.796		1505	0.712	0.183	0.641
1506	4.766	4.604	4.836		1506	0.785	0.227	0.652
1507	4.776	4.55	4.862		1507	0.761	0.253	0.632
1508	4.776	4.586	4.838		1508	0.814	0.219	0.596
1509	4.8	4.599	4.861		1509	0.796	0.255	0.626
1510	4.738	4.573	4.901		1510	0.793	0.192	0.574
1511	4.775	4.599	5.001		1511	0.732	0.198	0.665
1512	4.752	4.599	4.983		1512	0.775	0.178	0.595
1513	4.747	4.564	4.904		1513	0.688	0.206	0.673
1514	4.791	4.597	4.887		1514	0.642	0.213	0.727
1515	4.756	4.631	4.983		1515	0.699	0.228	0.632
1516	4.724	4.613	4.91		1516	0.661	0.234	0.575
1517	4.751	4.653	4.824		1517	0.654	0.256	0.642
1518	4.744	4.674	4.862		1518	0.692	0.292	0.691
1519	4.787	4.633	4.897		1519	0.571	0.278	0.603
1520	4.812	4.672	4.834		1520	0.633	0.344	0.621
1521	4.792	4.629	4.88		1521	0.574	0.319	0.673
1522	4.832	4.626	4.901		1522	0.669	0.344	0.704
1523	4.805	4.649	4.891		1523	0.693	0.321	0.679
1524	4.83	4.677	4.871		1524	0.607	0.347	0.597
1525	4.811	4.619	4.867		1525	0.639	0.372	0.605
1526	4.828	4.606	4.906		1526	0.609	0.319	0.661
1527	4.826	4.675	4.919		1527	0.613	0.359	0.668
1528	4.803	4.618	4.945		1528	0.603	0.376	0.619
1529	4.791	4.649	4.936		1529	0.623	0.394	0.715
1530	4.827	4.588	4.899		1530	0.632	0.32	0.619
1531	4.862	4.633	4.934		1531	0.674	0.385	0.544
1532	4.814	4.621	4.948		1532	0.59	0.235	0.621
1533	4.869	4.661	4.93		1533	0.618	0.362	0.602
1534	4.847	4.641	4.941		1534	0.563	0.414	0.566
1535	4.824	4.631	4.949		1535	0.603	0.322	0.566
1536	4.815	4.645	4.936		1536	0.588	0.345	0.595
1537	4.83	4.685	4.908		1537	0.705	0.384	0.573
1538	4.791	4.707	4.946		1538	0.615	0.456	0.652
1539	4.798	4.693	4.914		1539	0.647	0.353	0.63
1540	4.765	4.681	4.917		1540	0.693	0.381	0.618
1541	4.79	4.741	4.969		1541	0.655	0.412	0.617
1542	4.809	4.704	4.964		1542	0.684	0.386	0.596
1543	4.773	4.653	4.907		1543	0.601	0.326	0.653
1544	4.827	4.591	4.923		1544	0.585	0.27	0.638
1545	4.765	4.579	4.971		1545	0.589	0.268	0.61
1546	4.791	4.673	4.904		1546	0.687	0.316	0.641
1547	4.774	4.655	4.896		1547	0.657	0.378	0.628
1548	4.808	4.681	4.887		1548	0.555	0.332	0.645
1549	4.795	4.727	4.906		1549	0.59	0.363	0.55
1550	4.78	4.659	4.876		1550	0.63	0.356	0.553
1551	4.726	4.644	4.951		1551	0.594	0.341	0.679
1552	4.775	4.573	4.878		1552	0.586	0.278	0.595
1553	4.814	4.539	4.936		1553	0.496	0.244	0.659
1554	4.858	4.628	4.89		1554	0.574	0.286	0.638
1555	4.822	4.621	4.926		1555	0.563	0.272	0.633
1556	4.84	4.597	4.806		1556	0.467	0.292	0.6
1557	4.846	4.622	4.894		1557	0.537	0.348	0.586
1558	4.803	4.606	4.861		1558	0.545	0.285	0.563
1559	4.786	4.664	4.897		1559	0.494	0.311	0.607
1560	4.812	4.675	4.896		1560	0.499	0.355	0.577
1561	4.802	4.69	4.884		1561	0.505	0.328	0.554
1562	4.84	4.68	4.851		1562	0.429	0.407	0.636
1563	4.849	4.627	4.877		1563	0.445	0.281	0.611
1564	4.816	4.624	4.871		1564	0.489	0.326	0.574
1565	4.855	4.601	4.894		1565	0.511	0.356	0.621
1566	4.784	4.635	4.859		1566	0.55	0.334	0.621
1567	4.887	4.642	4.84		1567	0.499	0.372	0.65
1568	4.836	4.614	4.866		1568	0.491	0.342	0.58
1569	4.755	4.653	4.864		1569	0.494	0.377	0.647
1570	4.79	4.663	4.885		1570	0.418	0.366	0.673
1571	4.818	4.634	4.965		1571	0.44	0.253	0.719
1572	4.814	4.616	4.855		1572	0.441	0.31	0.7
1573	4.799	4.646	4.918		1573	0.456	0.331	0.771
1574	4.861	4.627	4.874		1574	0.48	0.325	0.685
1575	4.863	4.652	4.841		1575	0.486	0.325	0.712
1576	4.838	4.746	4.891		1576	0.519	0.475	0.679
1577	4.846	4.664	4.806		1577	0.51	0.385	0.642
1578	4.893	4.687	4.856		1578	0.524	0.344	0.628
1579	4.898	4.657	4.875		1579	0.51	0.289	0.651
1580	4.809	4.633	4.908		1580	0.452	0.236	0.603
1581	4.808	4.652	4.89		1581	0.421	0.35	0.727
1582	4.796	4.687	4.889		1582	0.416	0.38	0.628
1583	4.799	4.65	4.866		1583	0.456	0.345	0.652
1584	4.837	4.644	4.836		1584	0.461	0.365	0.729
1585	4.848	4.606	4.874		1585	0.426	0.335	0.607
1586	4.798	4.674	4.883		1586	0.406	0.48	0.627
1587	4.876	4.73	4.844		1587	0.5	0.365	0.655
1588	4.859	4.686	4.883		1588	0.454	0.449	0.642
1589	4.805	4.7	4.904		1589	0.434	0.437	0.633
1590	4.8	4.671	4.927		1590	0.393	0.407	0.647
1591	4.78	4.731	4.907		1591	0.389	0.413	0.673
1592	4.834	4.608	4.916		1592	0.421	0.251	0.668
1593	4.795	4.616	4.86		1593	0.409	0.402	0.691
1594	4.802	4.607	4.908		1594	0.416	0.308	0.676
1595	4.763	4.692	4.875		1595	0.437	0.403	0.661
1596	4.832	4.711	4.907		1596	0.415	0.42	0.714
1597	4.906	4.733	4.902		1597	0.456	0.515	0.647
1598	4.834	4.685	4.942		1598	0.488	0.386	0.72
1599	4.808	4.702	4.851		1599	0.523	0.488	0.626
1600	4.788	4.702	4.853		1600	0.567	0.422	0.653
1601	4.756	4.634	4.887		1601	0.505	0.334	0.647
1602	4.815	4.686	4.864		1602	0.514	0.421	0.657
1603	4.846	4.716	4.881		1603	0.485	0.478	0.72
1604	4.873	4.736	4.91		1604	0.508	0.453	0.712
1605	4.818	4.632	4.892		1605	0.492	0.415	0.627
1606	4.841	4.65	4.865		1606	0.514	0.402	0.618
1607	4.826	4.674	4.881		1607	0.466	0.457	0.642
1608	4.82	4.718	4.851		1608	0.519	0.392	0.744
1609	4.793	4.69	4.927		1609	0.555	0.332	0.574
1610	4.779	4.708	4.872		1610	0.524	0.451	0.67
1611	4.827	4.678	4.847		1611	0.521	0.488	0.69
1612	4.778	4.705	4.809		1612	0.492	0.446	0.621
1613	4.826	4.715	4.904		1613	0.57	0.454	0.72
1614	4.856	4.765	4.925		1614	0.564	0.476	0.669
1615	4.832	4.783	4.832		1615	0.485	0.462	0.735
1616	4.804	4.715	4.847		1616	0.571	0.357	0.744
1617	4.79	4.807	4.804		1617	0.505	0.434	0.745
1618	4.84	4.77	4.865		1618	0.538	0.488	0.676
1619	4.859	4.742	4.93		1619	0.467	0.411	0.598
1620	4.814	4.696	5.034		1620	0.549	0.334	0.579
1621	4.817	4.751	4.918		1621	0.515	0.426	0.715
1622	4.818	4.743	4.862		1622	0.497	0.466	0.63
1623	4.847	4.66	4.888		1623	0.454	0.31	0.602
1624	4.809	4.672	4.979		1624	0.524	0.402	0.497
1625	4.799	4.79	4.927		1625	0.564	0.442	0.55
1626	4.82	4.776	4.948		1626	0.483	0.42	0.544
1627	4.877	4.78	4.939		1627	0.53	0.493	0.487
1628	4.778	4.684	5.033		1628	0.551	0.424	0.538
1629	4.784	4.69	4.928		1629	0.558	0.35	0.501
1630	4.814	4.671	4.919		1630	0.581	0.325	0.536
1631	4.804	4.685	4.943		1631	0.657	0.308	0.571
1632	4.82	4.654	4.949		1632	0.613	0.301	0.582
1633	4.781	4.733	4.885		1633	0.594	0.298	0.589
1634	4.793	4.659	4.955		1634	0.575	0.287	0.592
1635	4.778	4.671	4.855		1635	0.624	0.282	0.706
1636	4.775	4.698	4.912		1636	0.606	0.353	0.599
1637	4.824	4.649	4.902		1637	0.467	0.307	0.595
1638	4.819	4.615	4.931		1638	0.435	0.323	0.669
1639	4.847	4.668	4.887		1639	0.437	0.31	0.646
1640	4.827	4.674	4.945		1640	0.532	0.37	0.528
1641	4.812	4.668	4.948		1641	0.557	0.328	0.578
1642	4.851	4.643	4.904		1642	0.659	0.268	0.536
1643	4.86	4.675	4.945		1643	0.651	0.377	0.612
1644	4.87	4.62	4.887		1644	0.653	0.279	0.606
1645	4.862	4.646	4.87		1645	0.637	0.222	0.551
1646	4.811	4.675	4.948		1646	0.622	0.321	0.625
1647	4.837	4.671	4.938		1647	0.547	0.285	0.602
1648	4.821	4.633	4.904		1648	0.604	0.326	0.644
1649	4.92	4.646	4.927		1649	0.581	0.226	0.517
1650	4.808	4.594	4.933		1650	0.59	0.228	0.581
1651	4.862	4.609	4.97		1651	0.628	0.207	0.651
1652	4.913	4.645	4.881		1652	0.651	0.21	0.607
1653	4.789	4.701	4.877		1653	0.518	0.285	0.601
1654	4.789	4.622	4.828		1654	0.549	0.201	0.615
1655	4.831	4.647	4.883		1655	0.696	0.241	0.641
1656	4.784	4.62	4.92		1656	0.564	0.235	0.678
1657	4.826	4.723	4.846		1657	0.583	0.325	0.688
1658	4.804	4.665	4.873		1658	0.587	0.242	0.607
1659	4.817	4.717	4.837		1659	0.539	0.287	0.631
1660	4.83	4.678	4.816		1660	0.545	0.218	0.616
1661	4.841	4.7	4.839		1661	0.599	0.301	0.609
1662	4.807	4.659	4.866		1662	0.591	0.28	0.562
1663	4.86	4.664	4.845		1663	0.577	0.239	0.583
1664	4.841	4.638	4.858		1664	0.544	0.218	0.607
1665	4.829	4.626	4.884		1665	0.528	0.218	0.599
1666	4.86	4.645	4.877		1666	0.526	0.283	0.623
1667	4.802	4.639	4.878		1667	0.513	0.264	0.586
1668	4.867	4.651	4.865		1668	0.511	0.257	0.616
1669	4.852	4.617	4.939		1669	0.534	0.236	0.639
1670	4.791	4.629	4.901		1670	0.544	0.286	0.639
1671	4.811	4.604	4.872		1671	0.516	0.299	0.523
1672	4.823	4.636	4.916		1672	0.615	0.266	0.587
1673	4.804	4.597	4.922		1673	0.616	0.296	0.654
1674	4.744	4.587	4.891		1674	0.599	0.24	0.571
1675	4.829	4.591	4.946		1675	0.527	0.233	0.543
1676	4.762	4.563	4.96		1676	0.606	0.224	0.553
1677	4.809	4.603	5.044		1677	0.568	0.297	0.555
1678	4.824	4.594	4.99		1678	0.582	0.275	0.467
1679	4.853	4.628	4.944		1679	0.538	0.267	0.49
1680	4.842	4.701	4.943		1680	0.541	0.37	0.419
1681	4.887	4.684	4.916		1681	0.542	0.351	0.536
1682	4.881	4.612	4.848		1682	0.662	0.275	0.512
1683	4.922	4.649	4.843		1683	0.595	0.298	0.556
1684	4.856	4.632	4.806		1684	0.61	0.295	0.607
1685	4.867	4.661	4.825		1685	0.604	0.286	0.589
1686	4.922	4.665	4.825		1686	0.689	0.299	0.611
1687	4.863	4.69	4.892		1687	0.676	0.331	0.577
1688	4.9	4.696	4.847		1688	0.619	0.278	0.594
1689	5.027	4.656	4.826		1689	0.652	0.251	0.638
1690	5.029	4.652	4.847		1690	0.618	0.271	0.602
1691	5.025	4.709	4.866		1691	0.654	0.323	0.487
1692	5.03	4.625	4.929		1692	0.668	0.287	0.524
1693	5.025	4.64	4.878		1693	0.707	0.31	0.584
1694	4.991	4.629	4.85		1694	0.702	0.25	0.612
1695	5.01	4.64	4.904		1695	0.686	0.325	0.573
1696	5.011	4.675	4.903		1696	0.75	0.3	0.598
1697	5.062	4.626	4.874		1697	0.761	0.232	0.49
1698	4.969	4.537	4.876		1698	0.649	0.189	0.503
1699	4.998	4.611	4.84		1699	0.654	0.236	0.488
1700	4.959	4.521	4.821		1700	0.658	0.199	0.509
1701	4.994	4.56	4.839		1701	0.751	0.182	0.495
1702	5.055	4.545	4.825		1702	0.722	0.197	0.514
1703	4.997	4.593	4.86		1703	0.598	0.216	0.535
1704	4.859	4.442	4.872		1704	0.54	0.198	0.536
1705	4.935	4.418	4.826		1705	0.535	0.233	0.438
1706	4.844	4.499	4.754		1706	0.51	0.196	0.464
1707	4.925	4.501	4.701		1707	0.534	0.213	0.464
1708	4.892	4.455	4.752		1708	0.464	0.232	0.461
1709	4.977	4.46	4.819		1709	0.559	0.223	0.418
1710	4.877	4.5	4.81		1710	0.56	0.209	0.425
1711	4.904	4.487	4.73		1711	0.525	0.192	0.477
1712	4.915	4.476	4.799		1712	0.589	0.216	0.467
1713	4.908	4.489	4.735		1713	0.597	0.254	0.502
1714	4.884	4.527	4.816		1714	0.519	0.198	0.416
1715	4.865	4.48	4.818		1715	0.546	0.216	0.425
1716	4.922	4.524	4.751		1716	0.505	0.207	0.428
1717	4.891	4.504	4.787		1717	0.546	0.205	0.395
1718	4.916	4.439	4.773		1718	0.578	0.214	0.391
1719	4.891	4.452	4.775		1719	0.564	0.231	0.413
1720	4.859	4.54	4.845		1720	0.55	0.214	0.358
1721	4.88	4.523	4.833		1721	0.589	0.223	0.426
1722	4.917	4.496	4.754		1722	0.625	0.228	0.405
1723	4.972	4.453	4.806		1723	0.608	0.22	0.407
1724	4.955	4.458	4.865		1724	0.638	0.22	0.359
1725	4.932	4.477	4.928		1725	0.597	0.247	0.3
1726	5.084	4.496	4.888		1726	0.6	0.223	0.32
1727	4.921	4.483	4.907		1727	0.576	0.21	0.304
1728	4.946	4.48	4.935		1728	0.538	0.246	0.286
1729	4.902	4.469	4.907		1729	0.535	0.253	0.305
1730	4.879	4.48	4.935		1730	0.547	0.206	0.295
1731	4.955	4.509	4.943		1731	0.554	0.191	0.324
1732	4.85	4.501	4.867		1732	0.536	0.225	0.328
1733	4.773	4.498	4.897		1733	0.476	0.219	0.348
1734	4.838	4.512	4.918		1734	0.541	0.194	0.372
1735	4.894	4.482	4.903		1735	0.511	0.203	0.313
1736	4.827	4.535	4.849		1736	0.53	0.205	0.347
1737	4.825	4.526	4.897		1737	0.561	0.183	0.287
1738	4.846	4.475	4.9		1738	0.493	0.211	0.32
1739	4.816	4.481	4.911		1739	0.563	0.23	0.295
1740	4.768	4.488	4.927		1740	0.616	0.196	0.327
1741	4.752	4.475	4.948		1741	0.644	0.231	0.309
1742	4.772	4.493	4.872		1742	0.558	0.209	0.294
1743	4.794	4.447	4.899		1743	0.578	0.227	0.337
1744	4.728	4.49	4.894		1744	0.538	0.226	0.373
1745	4.801	4.461	4.889		1745	0.511	0.224	0.361
1746	4.815	4.465	4.886		1746	0.502	0.263	0.342
1747	4.794	4.459	4.89		1747	0.534	0.222	0.371
1748	4.837	4.459	4.924		1748	0.592	0.248	0.351
1749	4.843	4.462	4.944		1749	0.506	0.217	0.396
1750	4.772	4.45	4.955		1750	0.566	0.208	0.302
1751	4.828	4.468	4.805		1751	0.49	0.281	0.543
1752	4.792	4.434	4.723		1752	0.516	0.268	0.574
1753	4.756	4.44	4.828		1753	0.478	0.275	0.498
1754	4.773	4.398	4.829		1754	0.468	0.265	0.593
1755	4.794	4.465	4.794		1755	0.495	0.243	0.608
1756	4.813	4.48	4.813		1756	0.489	0.251	0.571
1757	4.798	4.428	4.825		1757	0.443	0.257	0.561
1758	4.766	4.467	4.795		1758	0.432	0.233	0.492
1759	4.788	4.468	4.735		1759	0.44	0.245	0.501
1760	4.804	4.401	4.758		1760	0.495	0.248	0.54
1761	4.811	4.395	4.843		1761	0.445	0.254	0.416
1762	4.854	4.405	4.815		1762	0.551	0.265	0.412
1763	4.828	4.427	4.823		1763	0.578	0.286	0.459
1764	4.798	4.498	4.731		1764	0.537	0.245	0.502
1765	4.773	4.476	4.684		1765	0.391	0.272	0.583
1766	4.778	4.466	4.725		1766	0.459	0.262	0.517
1767	4.845	4.49	4.725		1767	0.465	0.252	0.496
1768	4.795	4.485	4.729		1768	0.495	0.215	0.48
1769	4.843	4.439	4.791		1769	0.471	0.218	0.475
1770	4.747	4.462	4.777		1770	0.502	0.275	0.528
1771	4.821	4.464	4.831		1771	0.511	0.316	0.416
1772	4.821	4.445	4.785		1772	0.522	0.242	0.489
1773	4.769	4.457	4.813		1773	0.65	0.261	0.412
1774	4.79	4.482	4.751		1774	0.52	0.296	0.454
1775	4.683	4.464	4.807		1775	0.523	0.252	0.505
1776	4.648	4.476	4.787		1776	0.519	0.312	0.49
1777	4.616	4.478	4.799		1777	0.504	0.299	0.418
1778	4.685	4.42	4.733		1778	0.575	0.356	0.513
1779	4.673	4.453	4.752		1779	0.561	0.312	0.518
1780	4.699	4.426	4.775		1780	0.586	0.291	0.474
1781	4.671	4.417	4.881		1781	0.493	0.3	0.401
1782	4.724	4.418	4.806		1782	0.544	0.277	0.405
1783	4.722	4.452	4.797		1783	0.46	0.293	0.443
1784	4.647	4.419	4.77		1784	0.564	0.307	0.444
1785	4.682	4.46	4.766		1785	0.526	0.33	0.456
1786	4.74	4.452	4.768		1786	0.51	0.305	0.411
1787	4.671	4.458	4.75		1787	0.539	0.296	0.45
1788	4.705	4.442	4.8		1788	0.573	0.266	0.415
1789	4.688	4.427	4.742		1789	0.561	0.265	0.495
1790	4.636	4.411	4.751		1790	0.558	0.298	0.459
1791	4.686	4.446	4.772		1791	0.544	0.274	0.432
1792	4.727	4.387	4.779		1792	0.543	0.342	0.367
1793	4.671	4.443	4.773		1793	0.532	0.328	0.418
1794	4.704	4.435	4.806		1794	0.556	0.305	0.395
1795	4.751	4.504	4.784		1795	0.675	0.289	0.395
1796	4.753	4.481	4.717		1796	0.573	0.279	0.455
1797	4.723	4.467	4.792		1797	0.639	0.247	0.386
1798	4.753	4.526	4.85		1798	0.566	0.217	0.368
1799	4.756	4.48	4.798		1799	0.667	0.283	0.381
1800	4.728	4.473	4.794		1800	0.58	0.247	0.377
1801	4.705	4.497	4.815		1801	0.525	0.221	0.367
1802	4.695	4.533	4.727		1802	0.502	0.301	0.52
1803	4.695	4.523	4.757		1803	0.561	0.268	0.465
1804	4.707	4.493	4.777		1804	0.515	0.257	0.426
1805	4.646	4.556	4.765		1805	0.5	0.264	0.398
1806	4.712	4.585	4.73		1806	0.519	0.36	0.459
1807	4.715	4.614	4.749		1807	0.589	0.362	0.427
1808	4.695	4.624	4.778		1808	0.568	0.392	0.436
1809	4.735	4.535	4.757		1809	0.631	0.357	0.43
1810	4.731	4.52	4.785		1810	0.542	0.35	0.424
1811	4.692	4.625	4.782		1811	0.586	0.305	0.428
1812	4.785	4.54	4.769		1812	0.52	0.277	0.471
1813	4.705	4.528	4.784		1813	0.523	0.245	0.463
1814	4.704	4.532	4.729		1814	0.605	0.283	0.593
1815	4.75	4.523	4.851		1815	0.6	0.246	0.394
1816	4.782	4.483	4.857		1816	0.598	0.287	0.366
1817	4.843	4.555	4.832		1817	0.532	0.281	0.424
1818	4.723	4.503	4.804		1818	0.525	0.231	0.422
1819	4.734	4.544	4.81		1819	0.509	0.231	0.455
1820	4.793	4.548	4.784		1820	0.529	0.214	0.435
1821	4.763	4.532	4.778		1821	0.546	0.25	0.487
1822	4.772	4.481	4.728		1822	0.597	0.216	0.485
1823	4.791	4.499	4.756		1823	0.559	0.26	0.439
1824	4.7	4.547	4.725		1824	0.624	0.241	0.492
1825	4.732	4.591	4.762		1825	0.552	0.231	0.464
1826	4.762	4.541	4.746		1826	0.577	0.241	0.482
1827	4.713	4.502	4.776		1827	0.633	0.244	0.467
1828	4.755	4.554	4.737		1828	0.627	0.25	0.423
1829	4.762	4.559	4.793		1829	0.553	0.318	0.388
1830	4.728	4.573	4.778		1830	0.557	0.286	0.419
1831	4.695	4.516	4.761		1831	0.459	0.27	0.429
1832	4.69	4.473	4.83		1832	0.487	0.285	0.429
1833	4.714	4.601	4.783		1833	0.468	0.316	0.474
1834	4.706	4.549	4.844		1834	0.501	0.244	0.409
1835	4.703	4.541	4.797		1835	0.586	0.293	0.446
1836	4.729	4.526	4.864		1836	0.574	0.29	0.458
1837	4.719	4.539	4.802		1837	0.506	0.283	0.397
1838	4.711	4.566	4.872		1838	0.48	0.27	0.372
1839	4.72	4.534	4.789		1839	0.397	0.281	0.457
1840	4.721	4.531	4.757		1840	0.504	0.332	0.496
1841	4.712	4.573	4.833		1841	0.425	0.269	0.352
1842	4.719	4.562	4.823		1842	0.455	0.333	0.411
1843	4.705	4.511	4.721		1843	0.418	0.267	0.475
1844	4.656	4.514	4.714		1844	0.474	0.261	0.522
1845	4.705	4.551	4.728		1845	0.446	0.286	0.463
1846	4.686	4.463	4.71		1846	0.391	0.297	0.519
1847	4.699	4.486	4.794		1847	0.43	0.285	0.425
1848	4.685	4.558	4.757		1848	0.463	0.194	0.504
1849	4.729	4.547	4.768		1849	0.361	0.225	0.478
1850	4.726	4.543	4.78		1850	0.411	0.226	0.481
1851	4.705	4.533	4.74		1851	0.405	0.294	0.51
1852	4.705	4.607	4.78		1852	0.39	0.3	0.536
1853	4.724	4.554	4.759		1853	0.401	0.254	0.447
1854	4.672	4.57	4.783		1854	0.439	0.262	0.396
1855	4.715	4.596	4.908		1855	0.46	0.242	0.354
1856	4.691	4.595	4.892		1856	0.479	0.187	0.364
1857	4.687	4.604	4.991		1857	0.473	0.21	0.345
1858	4.689	4.545	4.889		1858	0.458	0.165	0.376
1859	4.714	4.538	4.896		1859	0.464	0.172	0.438
1860	4.693	4.551	4.824		1860	0.434	0.204	0.453
1861	4.706	4.495	4.832		1861	0.51	0.195	0.441
1862	4.715	4.539	4.847		1862	0.435	0.195	0.425
1863	4.713	4.505	4.88		1863	0.405	0.213	0.378
1864	4.712	4.525	4.896		1864	0.37	0.228	0.416
1865	4.656	4.531	5.001		1865	0.396	0.202	0.294
1866	4.667	4.569	4.915		1866	0.422	0.239	0.383
1867	4.653	4.571	4.965		1867	0.416	0.231	0.382
1868	4.737	4.565	4.884		1868	0.371	0.234	0.381
1869	4.699	4.548	4.887		1869	0.353	0.208	0.371
1870	4.69	4.563	4.891		1870	0.429	0.208	0.307
1871	4.638	4.548	4.932		1871	0.441	0.219	0.355
1872	4.71	4.51	4.919		1872	0.4	0.214	0.385
1873	4.702	4.541	5.072		1873	0.421	0.232	0.309
1874	4.743	4.533	4.953		1874	0.446	0.194	0.322
1875	4.725	4.555	4.946		1875	0.362	0.191	0.355
1876	4.753	4.546	4.868		1876	0.361	0.188	0.393
1877	4.699	4.534	4.922		1877	0.374	0.188	0.362
1878	4.682	4.588	4.928		1878	0.358	0.202	0.378
1879	4.738	4.534	4.881		1879	0.432	0.194	0.431
1880	4.715	4.531	4.902		1880	0.421	0.184	0.399
1881	4.676	4.567	4.909		1881	0.389	0.186	0.419
1882	4.721	4.543	4.861		1882	0.384	0.212	0.382
1883	4.73	4.569	4.912		1883	0.371	0.239	0.375
1884	4.733	4.576	4.866		1884	0.345	0.19	0.36
1885	4.68	4.581	4.888		1885	0.388	0.178	0.344
1886	4.711	4.53	4.922		1886	0.372	0.193	0.326
1887	4.693	4.532	4.946		1887	0.39	0.177	0.33
1888	4.678	4.541	4.923		1888	0.398	0.191	0.376
1889	4.7	4.538	4.925		1889	0.487	0.208	0.352
1890	4.727	4.527	4.94		1890	0.402	0.203	0.374
1891	4.735	4.541	4.946		1891	0.375	0.21	0.404
1892	4.686	4.538	4.903		1892	0.383	0.184	0.367
1893	4.737	4.585	4.897		1893	0.353	0.202	0.388
1894	4.714	4.569	4.915		1894	0.347	0.231	0.367
1895	4.734	4.569	4.901		1895	0.378	0.181	0.368
1896	4.722	4.577	4.878		1896	0.336	0.182	0.403
1897	4.71	4.539	4.91		1897	0.346	0.196	0.313
1898	4.758	4.541	4.909		1898	0.393	0.181	0.35
1899	4.744	4.523	4.912		1899	0.433	0.183	0.377
1900	4.714	4.568	4.961		1900	0.446	0.178	0.358
1901	4.717	4.542	4.948		1901	0.465	0.193	0.424
1902	4.729	4.524	4.785		1902	0.425	0.195	0.473
1903	4.694	4.559	4.798		1903	0.406	0.188	0.402
1904	4.674	4.53	4.92		1904	0.39	0.18	0.32
1905	4.686	4.565	4.817		1905	0.437	0.203	0.38
1906	4.71	4.563	4.864		1906	0.391	0.225	0.306
1907	4.718	4.546	4.936		1907	0.365	0.211	0.288
1908	4.733	4.556	4.941		1908	0.429	0.202	0.322
1909	4.752	4.52	4.915		1909	0.343	0.215	0.298
1910	4.733	4.51	4.934		1910	0.37	0.222	0.382
1911	4.769	4.489	4.964		1911	0.337	0.226	0.325
1912	4.752	4.517	4.963		1912	0.473	0.207	0.347
1913	4.771	4.516	4.898		1913	0.469	0.18	0.341
1914	4.704	4.535	4.9		1914	0.482	0.178	0.344
1915	4.631	4.566	4.928		1915	0.416	0.188	0.264
1916	4.764	4.53	4.984		1916	0.358	0.198	0.29
1917	4.659	4.529	4.947		1917	0.422	0.198	0.29
1918	4.724	4.512	4.893		1918	0.463	0.197	0.337
1919	4.645	4.473	4.889		1919	0.488	0.255	0.319
1920	4.633	4.488	4.918		1920	0.521	0.214	0.418
1921	4.679	4.482	4.969		1921	0.475	0.216	0.326
1922	4.707	4.493	4.895		1922	0.501	0.214	0.411
1923	4.697	4.515	4.911		1923	0.429	0.209	0.356
1924	4.739	4.464	4.918		1924	0.481	0.239	0.391
1925	4.733	4.507	4.918		1925	0.408	0.198	0.402
1926	4.676	4.514	4.906		1926	0.516	0.182	0.363
1927	4.682	4.543	4.988		1927	0.516	0.19	0.353
1928	4.669	4.508	4.943		1928	0.519	0.187	0.358
1929	4.703	4.507	4.911		1929	0.475	0.205	0.37
1930	4.725	4.514	4.889		1930	0.499	0.208	0.388
1931	4.715	4.499	4.887		1931	0.479	0.195	0.375
1932	4.708	4.579	4.901		1932	0.497	0.177	0.428
1933	4.736	4.546	4.955		1933	0.418	0.186	0.335
1934	4.74	4.497	4.916		1934	0.46	0.199	0.344
1935	4.713	4.559	4.903		1935	0.429	0.177	0.347
1936	4.777	4.523	4.932		1936	0.368	0.178	0.316
1937	4.729	4.574	4.996		1937	0.439	0.175	0.303
1938	4.814	4.521	4.948		1938	0.419	0.199	0.312
1939	4.739	4.613	4.931		1939	0.433	0.197	0.309
1940	4.743	4.547	4.914		1940	0.489	0.18	0.333
1941	4.726	4.519	4.855		1941	0.46	0.184	0.364
1942	4.768	4.539	4.865		1942	0.428	0.198	0.361
1943	4.826	4.595	4.869		1943	0.415	0.194	0.39
1944	4.715	4.478	4.906		1944	0.359	0.228	0.365
1945	4.734	4.522	4.862		1945	0.405	0.196	0.358
1946	4.733	4.518	4.876		1946	0.386	0.215	0.372
1947	4.739	4.496	4.891		1947	0.358	0.217	0.339
1948	4.792	4.494	4.93		1948	0.409	0.197	0.311
1949	4.759	4.502	4.919		1949	0.411	0.209	0.328
1950	4.68	4.524	4.86		1950	0.397	0.21	0.351
1951	4.694	4.486	4.916		1951	0.407	0.23	0.378
1952	4.728	4.521	4.832		1952	0.373	0.208	0.325
1953	4.732	4.475	4.987		1953	0.428	0.242	0.371
1954	4.708	4.442	4.928		1954	0.431	0.277	0.363
1955	4.715	4.491	4.905		1955	0.4	0.233	0.355
1956	4.79	4.494	4.908		1956	0.324	0.211	0.372
1957	4.722	4.517	4.905		1957	0.33	0.193	0.374
1958	4.71	4.488	4.904		1958	0.407	0.232	0.334
1959	4.72	4.491	4.914		1959	0.36	0.243	0.367
1960	4.788	4.451	4.911		1960	0.446	0.248	0.267
1961	4.794	4.485	4.939		1961	0.454	0.234	0.284
1962	4.779	4.496	4.872		1962	0.321	0.237	0.355
1963	4.758	4.531	4.94		1963	0.384	0.168	0.303
1964	4.724	4.502	4.817		1964	0.356	0.185	0.357
1965	4.756	4.498	4.916		1965	0.27	0.184	0.32
1966	4.776	4.493	4.954		1966	0.187	0.18	0.325
1967	4.798	4.532	4.876		1967	0.183	0.192	0.416
1968	4.827	4.511	4.916		1968	0.217	0.185	0.345
1969	4.797	4.55	4.877		1969	0.263	0.172	0.343
1970	4.801	4.589	4.884		1970	0.212	0.183	0.346
1971	4.786	4.578	4.926		1971	0.252	0.184	0.305
1972	4.853	4.543	4.872		1972	0.285	0.187	0.368
1973	4.82	4.549	4.923		1973	0.358	0.21	0.348
1974	4.842	4.594	4.884		1974	0.292	0.21	0.339
1975	4.854	4.605	4.922		1975	0.366	0.212	0.337
[truncated: 25 more rows]

## Sheet: Supp. Fig. 1
Supp. Fig. 1b
Supp. Fig. 1d
Supp. Fig. 1f
Supp. Fig. 1h
Supp. Fig. 1i

## Sheet: Supp. Fig. 8a
Wavelength (nm)	Abs (mAU) Reduced	Oxidized
350	0.2669	0.3127
351	0.2641	0.3129
352	0.2625	0.3132
353	0.2597	0.3135
354	0.2573	0.314
355	0.2542	0.3139
356	0.2516	0.3142
357	0.249	0.3142
358	0.2458	0.3138
359	0.2426	0.3135
360	0.2394	0.3129
361	0.2353	0.3117
362	0.234	0.3109
363	0.2315	0.3101
364	0.2284	0.3089
365	0.2254	0.3075
366	0.224	0.3066
367	0.2228	0.3059
368	0.2209	0.3046
369	0.2193	0.3032
370	0.218	0.3023
371	0.2172	0.302
372	0.217	0.302
373	0.2158	0.3012
374	0.2154	0.3014
375	0.2154	0.3012
376	0.2155	0.3018
377	0.2157	0.303
378	0.216	0.3041
379	0.217	0.3059
380	0.2179	0.3085
381	0.2197	0.3127
382	0.2215	0.3168
383	0.2244	0.3216
384	0.2275	0.327
385	0.2308	0.3329
386	0.2358	0.3404
387	0.2426	0.3506
388	0.248	0.3581
389	0.2542	0.3665
390	0.2624	0.3771
391	0.2721	0.3886
392	0.28	0.3984
393	0.2874	0.4074
394	0.2958	0.4178
395	0.3051	0.4297
396	0.3141	0.442
397	0.3221	0.4535
398	0.33	0.4652
399	0.3393	0.4796
400	0.3491	0.4952
401	0.3603	0.5135
402	0.3695	0.5297
403	0.3808	0.5478
404	0.3967	0.5716
405	0.4142	0.5953
406	0.4326	0.6176
407	0.4536	0.6389
408	0.4784	0.6632
409	0.5085	0.6883
410	0.5461	0.7116
411	0.5643	0.7281
412	0.5965	0.7388
413	0.6452	0.7385
414	0.6888	0.7372
415	0.719	0.7329
416	0.755	0.7253
417	0.8028	0.7078
418	0.8408	0.6875
419	0.8622	0.6728
420	0.8766	0.6547
421	0.8806	0.6298
422	0.8807	0.6016
423	0.865	0.5758
424	0.8418	0.5512
425	0.8055	0.5232
426	0.7651	0.49
427	0.7067	0.4599
428	0.6491	0.4358
429	0.6	0.4112
430	0.5501	0.3852
431	0.4953	0.3635
432	0.4521	0.3455
433	0.4158	0.3288
434	0.3846	0.3148
435	0.356	0.3035
436	0.3341	0.2898
437	0.3102	0.2786
438	0.2909	0.2703
439	0.2781	0.2631
440	0.266	0.2557
441	0.2543	0.2488
442	0.2441	0.2429
443	0.2356	0.2382
444	0.2275	0.2319
445	0.2184	0.2264
446	0.2098	0.222
447	0.2032	0.2171
448	0.1968	0.2125
449	0.1829	0.2077
450	0.176	0.2034
451	0.17	0.1982
452	0.1627	0.1934
453	0.155	0.1882
454	0.1499	0.184
455	0.1444	0.1794
456	0.1391	0.1747
457	0.1333	0.1698
458	0.1295	0.1656
459	0.1248	0.1611
460	0.121	0.157
461	0.1193	0.1544
462	0.1167	0.1514
463	0.114	0.1479
464	0.1114	0.1442
465	0.11	0.1419
466	0.1085	0.1399
467	0.1076	0.1379
468	0.106	0.1359
469	0.1051	0.1335
470	0.1042	0.132
471	0.1029	0.1309
472	0.1026	0.129
473	0.1017	0.1278
474	0.1015	0.1269
475	0.1005	0.1251
476	0.0997	0.1238
477	0.0995	0.1226
478	0.0989	0.1215
479	0.0978	0.1205
480	0.0976	0.1193
481	0.0969	0.1181
482	0.0962	0.1171
483	0.0959	0.1165
484	0.0955	0.1158
485	0.0952	0.115
486	0.0951	0.1146
487	0.0946	0.1135
488	0.0944	0.113
489	0.0941	0.1126
490	0.0945	0.1126
491	0.0943	0.1118
492	0.0941	0.1117
493	0.0943	0.1113
494	0.0939	0.1108
495	0.0941	0.1109
496	0.0942	0.1104
497	0.0943	0.1098
498	0.0948	0.1096
499	0.095	0.1095
500	0.0951	0.1092
501	0.0958	0.1094
502	0.0965	0.1097
503	0.0974	0.1096
504	0.0988	0.11
505	0.1004	0.111
506	0.1018	0.1114
507	0.1049	0.1126
508	0.1072	0.1141
509	0.109	0.1142
510	0.111	0.1153
511	0.1146	0.1178
512	0.117	0.1187
513	0.1189	0.1199
514	0.121	0.1213
515	0.124	0.1229
516	0.1264	0.1244
517	0.1281	0.1255
518	0.1293	0.1265
519	0.1315	0.128
520	0.1338	0.1296
521	0.1365	0.131
522	0.1385	0.132
523	0.1421	0.134
524	0.1454	0.1353
525	0.1464	0.1362
526	0.1464	0.1367
527	0.1451	0.1365
528	0.1419	0.1364
529	0.1392	0.1358
530	0.1374	0.1356
531	0.135	0.1346
532	0.133	0.1342
533	0.132	0.1335
534	0.1306	0.1332
535	0.1281	0.132
536	0.1244	0.1303
537	0.1218	0.129
538	0.1199	0.1279
539	0.1177	0.1268
540	0.1167	0.1257
541	0.1159	0.125
542	0.1157	0.1243
543	0.116	0.1236
544	0.1166	0.1227
545	0.1173	0.1222
546	0.1187	0.1222
547	0.121	0.1212
548	0.1243	0.1214
549	0.1286	0.1212
550	0.1353	0.1223
551	0.143	0.1235
552	0.1524	0.125
553	0.1591	0.1264
554	0.1634	0.1275
555	0.1679	0.1272
556	0.1744	0.129
557	0.1775	0.1287
558	0.1796	0.1295
559	0.1793	0.1288
560	0.1741	0.1279
561	0.1671	0.1258
562	0.1588	0.1233
563	0.1494	0.1207
564	0.1362	0.1172
565	0.1274	0.1151
566	0.1193	0.1126
567	0.1134	0.1108
568	0.1069	0.1086
569	0.1022	0.1069
570	0.0984	0.1053
571	0.0951	0.1038
572	0.0936	0.1024
573	0.091	0.0998
574	0.089	0.0977
575	0.0879	0.0973
576	0.0874	0.0962
577	0.0868	0.0942
578	0.086	0.0931
579	0.086	0.0924
580	0.0849	0.0915
581	0.0834	0.0898
582	0.0835	0.0889
583	0.0832	0.0884
584	0.0826	0.0871
585	0.0819	0.0861
586	0.0803	0.0847
587	0.0807	0.0851
588	0.0798	0.0839
589	0.0791	0.0834
590	0.0772	0.0823
591	0.0767	0.0813
592	0.0768	0.0815
593	0.0759	0.0805
594	0.0746	0.0799
595	0.0734	0.0778
596	0.0736	0.0798
597	0.0731	0.0773
598	0.072	0.0788
599	0.0722	0.0758
600	0.0703	0.0769

## Sheet: Supp. Fig. 8b
Eg-cytc concentration (µM)	Oxidized			Mean	SEM		Eg-cytc concentration (µM)	Reduced			Mean	SEM
25	0.0522	0.0559	0.0583	0.0554667	0.0017742		25	0.0767	0.0766	0.0819	0.0784	0.00175024
50	0.0703	0.0703	0.0721	0.0709	0.0006		50	0.1231	0.1261	0.1279	0.1257	0.0014
75	0.0849	0.0874	0.0888	0.0870333	0.00114066		75	0.1709	0.1737	0.1731	0.172567	0.000851143
100	0.1002	0.1025	0.1039	0.1022	0.00107858		100	0.2182	0.2221	0.2235	0.221267	0.0015857
125	0.1149	0.1179	0.1189	0.117233	0.00120185		125	0.2689	0.2679	0.2708	0.2692	0.00085049

## Sheet: Supp. Fig. 8c
Supp. Fig. 8c

## Sheet: Supp. Fig. 9
Supp. Fig. 9a																													Supp. Fig. 9b																	Supp. Fig. 9c
Time [s]	Blank			0 µM			0.5 µM			1 µM			5 µM			10 µM			50 µM			100 µM			500 µM				Time [s]	Blank			Control			500 µM rotenone			1 mM Antimycin A			100 mM NaN3				Time [s]	Blank
0	0.4715	0.4703	0.4791	0.4314	0.456	0.4399	0.4448	0.4487	0.4514	0.4491	0.4581	0.4432	0.4579	0.4368	0.446	0.4579	0.4628	0.4554	0.4645	0.4648	0.4566	0.4681	0.444	0.4777	0.4816	0.4753	0.4666		0	0.4105	0.3967	0.4119	0.4196	0.4199	0.4228	0.3944	0.4008	0.386	0.4803	0.4639	0.4509	0.4509	0.5272	0.4691		0	0.1051	0.1096	0.1084
6	0.4712	0.4701	0.4792	0.4311	0.4534	0.439	0.4434	0.4467	0.4487	0.4479	0.456	0.4409	0.4579	0.4358	0.4446	0.4566	0.4619	0.4539	0.4636	0.4642	0.4561	0.468	0.4437	0.4775	0.4814	0.4768	0.4664		6	0.4081	0.3977	0.4108	0.4196	0.4197	0.4222	0.3924	0.3986	0.3841	0.4832	0.4653	0.4497	0.4497	0.525	0.4674		6	0.1051	0.1091	0.1081
12	0.4711	0.4703	0.4789	0.4294	0.4512	0.436	0.442	0.4446	0.4472	0.4461	0.4542	0.44	0.4573	0.4348	0.4433	0.4562	0.461	0.4531	0.463	0.4641	0.4558	0.4675	0.4436	0.4773	0.4812	0.4762	0.4665		12	0.4063	0.3966	0.4091	0.4169	0.4175	0.4197	0.3918	0.3976	0.3839	0.4827	0.465	0.447	0.447	0.5229	0.465		12	0.1044	0.1089	0.1077
18	0.4715	0.4703	0.4788	0.4281	0.4498	0.4344	0.4398	0.443	0.4455	0.444	0.4518	0.4376	0.4562	0.4335	0.4417	0.4552	0.46	0.452	0.4632	0.4633	0.4557	0.4672	0.4428	0.4766	0.4814	0.4759	0.4663		18	0.4049	0.3944	0.4093	0.415	0.4153	0.4176	0.3944	0.401	0.3857	0.4811	0.4647	0.4468	0.4468	0.5206	0.4637		18	0.1049	0.1098	0.1084
24	0.4714	0.4701	0.4791	0.4259	0.4474	0.4311	0.4382	0.4411	0.4426	0.4424	0.4499	0.4367	0.4554	0.4316	0.4402	0.4544	0.4581	0.4506	0.4623	0.463	0.4549	0.4669	0.4428	0.4769	0.4812	0.476	0.4663		24	0.4043	0.3934	0.4106	0.4126	0.4125	0.4149	0.3932	0.3998	0.3846	0.4775	0.4625	0.4455	0.4455	0.5189	0.4622		24	0.105	0.1095	0.1083
30	0.4712	0.4698	0.4792	0.4241	0.4457	0.43	0.4361	0.4383	0.4413	0.4403	0.4485	0.4344	0.454	0.4304	0.4394	0.4534	0.4577	0.4493	0.462	0.4626	0.4539	0.4669	0.4423	0.4764	0.4809	0.4757	0.4659		30	0.4089	0.397	0.4083	0.4111	0.411	0.4134	0.3914	0.3978	0.3829	0.484	0.464	0.4438	0.4438	0.5169	0.4604		30	0.1053	0.1098	0.1086
36	0.4716	0.4702	0.4792	0.4225	0.4437	0.4286	0.4348	0.4366	0.4392	0.4391	0.447	0.4324	0.4538	0.429	0.4367	0.4518	0.457	0.4476	0.4612	0.4617	0.454	0.4664	0.4417	0.476	0.4809	0.4754	0.4658		36	0.4077	0.3952	0.4084	0.4093	0.4092	0.4115	0.3909	0.3971	0.3827	0.4807	0.4646	0.442	0.442	0.5136	0.4578		36	0.1051	0.1091	0.1081
42	0.4713	0.4701	0.4796	0.4214	0.4413	0.4263	0.4326	0.4342	0.4372	0.4371	0.4446	0.4301	0.4522	0.4278	0.4357	0.4511	0.4564	0.4465	0.4609	0.4611	0.453	0.4664	0.4413	0.4755	0.4805	0.4751	0.4658		42	0.406	0.3937	0.4084	0.4061	0.4061	0.4083	0.3905	0.3971	0.3818	0.4835	0.4661	0.4409	0.4409	0.5112	0.4561		42	0.1046	0.1101	0.1084
48	0.4716	0.4701	0.4795	0.4183	0.4398	0.4235	0.4306	0.4328	0.4359	0.4353	0.4429	0.4285	0.4506	0.4263	0.4351	0.4495	0.4551	0.4459	0.4601	0.4612	0.4525	0.4661	0.4407	0.475	0.4797	0.4751	0.4655		48	0.4065	0.3942	0.4081	0.4045	0.4043	0.4065	0.3892	0.3949	0.3815	0.4841	0.465	0.439	0.439	0.5094	0.4542		48	0.1051	0.1092	0.1082
54	0.4712	0.4703	0.4795	0.4168	0.4378	0.4219	0.4288	0.4301	0.4331	0.4335	0.4408	0.4272	0.4499	0.425	0.4334	0.4482	0.4539	0.4447	0.4596	0.46	0.4524	0.4661	0.4403	0.4745	0.4798	0.4745	0.4651		54	0.4036	0.3924	0.4078	0.403	0.4023	0.4047	0.3887	0.3951	0.3803	0.4828	0.4667	0.4375	0.4375	0.5066	0.4521		54	0.1045	0.1098	0.1082
60	0.4712	0.4701	0.4797	0.4149	0.4358	0.4198	0.4269	0.4288	0.432	0.432	0.4398	0.4256	0.449	0.4243	0.4318	0.4471	0.4534	0.4436	0.4589	0.4593	0.4522	0.4652	0.4399	0.4746	0.4791	0.4745	0.464		60	0.4075	0.3955	0.4085	0.4001	0.3997	0.4019	0.3874	0.3935	0.3793	0.4806	0.4637	0.4361	0.4361	0.5049	0.4505		60	0.1053	0.1092	0.1083
66	0.471	0.4702	0.4794	0.4134	0.4335	0.418	0.4247	0.4268	0.43	0.4297	0.4371	0.4236	0.448	0.4227	0.4299	0.4459	0.4519	0.4425	0.4587	0.4592	0.4518	0.4652	0.4396	0.474	0.4798	0.4744	0.4652		66	0.4068	0.3939	0.4079	0.3986	0.3979	0.4002	0.3855	0.3911	0.3778	0.4788	0.4652	0.4344	0.4344	0.5027	0.4486		66	0.1049	0.1094	0.1082
72	0.4711	0.4698	0.4795	0.4105	0.4319	0.4157	0.4227	0.4244	0.4276	0.4281	0.4359	0.4215	0.4463	0.4217	0.4291	0.446	0.4508	0.4406	0.4576	0.4583	0.4514	0.4642	0.4393	0.4733	0.4791	0.4739	0.4654		72	0.4059	0.395	0.4086	0.3963	0.395	0.3975	0.3854	0.3914	0.3773	0.4769	0.461	0.4313	0.4313	0.5009	0.4461		72	0.1053	0.1093	0.1083
78	0.4711	0.4701	0.4794	0.4097	0.4301	0.414	0.4214	0.4228	0.4263	0.4271	0.4343	0.4202	0.4459	0.4205	0.4283	0.4447	0.4499	0.4408	0.4575	0.458	0.4508	0.4644	0.4383	0.4729	0.4791	0.4742	0.4652		78	0.4056	0.3929	0.4068	0.394	0.3931	0.3954	0.3859	0.3921	0.3777	0.4823	0.4665	0.4297	0.4297	0.4996	0.4447		78	0.1054	0.1097	0.1086
84	0.4707	0.4701	0.4795	0.4077	0.4281	0.4124	0.4199	0.4212	0.4237	0.4254	0.4323	0.4179	0.4441	0.4187	0.426	0.4443	0.4487	0.439	0.4564	0.4573	0.4505	0.4638	0.4383	0.473	0.4789	0.473	0.4647		84	0.4079	0.3941	0.4076	0.3924	0.3912	0.3936	0.3865	0.3936	0.3773	0.4806	0.4647	0.4283	0.4283	0.4972	0.4428		84	0.1054	0.11	0.1087
90	0.471	0.4698	0.4791	0.4057	0.4258	0.4097	0.4175	0.4192	0.4222	0.4239	0.4307	0.417	0.4435	0.4175	0.4254	0.4433	0.448	0.4381	0.4559	0.4568	0.4498	0.4638	0.4377	0.4725	0.4789	0.473	0.4645		90	0.4079	0.3939	0.4068	0.3885	0.3879	0.3898	0.386	0.3929	0.3771	0.4803	0.4636	0.4257	0.4257	0.4955	0.4406		90	0.1053	0.1101	0.1087
96	0.4706	0.4697	0.479	0.4042	0.4245	0.4092	0.4163	0.4174	0.4202	0.4228	0.4288	0.4157	0.4422	0.4162	0.4241	0.4433	0.4466	0.4378	0.4554	0.4564	0.4496	0.4633	0.4376	0.4723	0.4784	0.4736	0.4644		96	0.4056	0.3938	0.4077	0.3876	0.3865	0.3887	0.3851	0.3921	0.3761	0.4747	0.459	0.4255	0.4255	0.4944	0.44		96	0.1051	0.1093	0.1082
102	0.4707	0.4697	0.4795	0.4023	0.4227	0.4069	0.4142	0.4155	0.4187	0.4211	0.427	0.4136	0.441	0.4154	0.4227	0.443	0.4455	0.4367	0.4551	0.4557	0.4489	0.4626	0.4367	0.4719	0.4789	0.4729	0.464		102	0.407	0.3952	0.407	0.3859	0.3843	0.3867	0.3848	0.3917	0.3758	0.4786	0.4582	0.4236	0.4236	0.4925	0.4381		102	0.105	0.1094	0.1082
108	0.4708	0.4702	0.4791	0.3999	0.4205	0.4044	0.4122	0.4137	0.4165	0.419	0.4249	0.4118	0.4394	0.4144	0.421	0.4424	0.4447	0.4351	0.4548	0.4551	0.4487	0.4626	0.4364	0.4717	0.4789	0.4726	0.4641		108	0.4071	0.3943	0.4073	0.3831	0.3817	0.3839	0.3842	0.391	0.3754	0.4765	0.4583	0.4219	0.4219	0.4904	0.4362		108	0.1048	0.1096	0.1082
114	0.4706	0.4698	0.4791	0.3988	0.4185	0.403	0.4108	0.4119	0.4152	0.4186	0.4234	0.4105	0.4384	0.4132	0.4196	0.4416	0.4435	0.4339	0.4534	0.4544	0.448	0.462	0.4358	0.4711	0.4784	0.473	0.4642		114	0.4057	0.3938	0.4061	0.3814	0.3798	0.382	0.3837	0.389	0.3764	0.4787	0.4592	0.4208	0.4208	0.489	0.4349		114	0.1051	0.1094	0.1083
120	0.4709	0.4698	0.4791	0.3965	0.4168	0.4004	0.4091	0.4099	0.4126	0.4165	0.4206	0.4087	0.4368	0.4114	0.4183	0.4401	0.4424	0.4333	0.4529	0.4543	0.4477	0.4618	0.4359	0.4709	0.4785	0.4729	0.4638		120	0.406	0.395	0.4077	0.3786	0.3777	0.3795	0.3847	0.3901	0.3773	0.4767	0.4554	0.4191	0.4191	0.4865	0.4328		120	0.1055	0.1099	0.1087
126	0.4706	0.4693	0.4788	0.3947	0.4153	0.3984	0.4064	0.4088	0.4106	0.4148	0.4198	0.4082	0.4351	0.4102	0.4175	0.4395	0.442	0.4319	0.4528	0.4537	0.4476	0.4611	0.4354	0.4706	0.479	0.4724	0.4636		126	0.4047	0.3946	0.408	0.3768	0.3754	0.3774	0.3832	0.3877	0.3767	0.4736	0.4534	0.418	0.418	0.4845	0.4313		126	0.1044	0.1102	0.1083
132	0.4711	0.4694	0.479	0.3924	0.4134	0.3977	0.4046	0.4065	0.4102	0.4131	0.4181	0.4058	0.4339	0.4092	0.4155	0.438	0.4406	0.4305	0.4522	0.4533	0.4468	0.461	0.4351	0.4704	0.4788	0.4718	0.4638		132	0.4053	0.3945	0.4075	0.3746	0.3729	0.375	0.383	0.3884	0.3755	0.4765	0.455	0.4162	0.4162	0.4827	0.4295		132	0.1055	0.1094	0.1085
138	0.4712	0.4697	0.4786	0.3908	0.4116	0.3949	0.4031	0.405	0.4078	0.4114	0.4164	0.4046	0.4328	0.4081	0.414	0.4369	0.4392	0.4291	0.451	0.4525	0.4462	0.4602	0.4346	0.4698	0.4783	0.4717	0.4634		138	0.4057	0.3941	0.4075	0.3737	0.3714	0.3737	0.3839	0.3898	0.3759	0.4754	0.456	0.4142	0.4142	0.4817	0.428		138	0.1053	0.11	0.1087
144	0.4705	0.4699	0.4792	0.3887	0.4102	0.3937	0.401	0.4035	0.4065	0.41	0.4148	0.4026	0.4313	0.4069	0.413	0.4356	0.4383	0.4283	0.4507	0.4517	0.4456	0.46	0.4337	0.4694	0.4783	0.4711	0.4629		144	0.4055	0.3946	0.4079	0.371	0.3688	0.371	0.3834	0.3895	0.3753	0.4754	0.4553	0.4124	0.4124	0.4797	0.4261		144	0.1051	0.1099	0.1085
150	0.4713	0.4696	0.4788	0.3869	0.4078	0.3914	0.3988	0.4009	0.4037	0.4087	0.4124	0.4008	0.43	0.405	0.4118	0.4345	0.4374	0.4275	0.4498	0.4513	0.4453	0.4595	0.4336	0.4696	0.4775	0.4708	0.4635		150	0.4054	0.3945	0.407	0.3681	0.3668	0.3685	0.3813	0.3869	0.3737	0.4766	0.456	0.4104	0.4104	0.4769	0.4237		150	0.1051	0.1101	0.1086
156	0.4708	0.4693	0.4788	0.3846	0.4068	0.39	0.397	0.3997	0.4026	0.4061	0.4114	0.4001	0.4286	0.4045	0.4109	0.4328	0.4362	0.4267	0.4501	0.4508	0.4448	0.4598	0.4334	0.4685	0.4785	0.4708	0.4633		156	0.4051	0.3935	0.4059	0.3664	0.365	0.3667	0.3815	0.3861	0.3748	0.4756	0.456	0.4092	0.4092	0.4751	0.4222		156	0.1053	0.1098	0.1086
162	0.4714	0.4689	0.4794	0.3833	0.4048	0.3877	0.3956	0.3977	0.4002	0.4054	0.4095	0.3976	0.4276	0.4033	0.4097	0.4319	0.4354	0.4255	0.449	0.4507	0.4442	0.459	0.4329	0.4687	0.4777	0.4714	0.4627		162	0.4072	0.3947	0.4064	0.364	0.3624	0.3641	0.3812	0.385	0.3754	0.4774	0.4563	0.4083	0.4083	0.4738	0.4211		162	0.1051	0.1096	0.1084
168	0.4712	0.4692	0.4788	0.3816	0.4028	0.3857	0.3935	0.396	0.3993	0.4034	0.4083	0.3972	0.4262	0.4025	0.4084	0.4304	0.4342	0.4244	0.4487	0.4499	0.4443	0.4586	0.4322	0.4686	0.4783	0.4702	0.463		168	0.405	0.3945	0.4051	0.363	0.3607	0.3627	0.381	0.3855	0.3745	0.4784	0.4551	0.4069	0.4069	0.4726	0.4198		168	0.105	0.1098	0.1084
174	0.471	0.4693	0.4786	0.3794	0.4009	0.3845	0.3918	0.3941	0.3971	0.4016	0.4068	0.3945	0.4252	0.4004	0.4068	0.4293	0.4336	0.4231	0.4477	0.4501	0.444	0.4584	0.4321	0.4679	0.4781	0.4708	0.4633		174	0.4048	0.3923	0.4069	0.3613	0.359	0.361	0.3804	0.3845	0.3742	0.473	0.4562	0.4049	0.4049	0.4707	0.4178		174	0.1051	0.1098	0.1085
180	0.471	0.4692	0.4789	0.3776	0.3995	0.3829	0.3897	0.392	0.3947	0.4	0.4047	0.3938	0.4236	0.3996	0.4056	0.4276	0.4326	0.422	0.4474	0.4495	0.4433	0.4578	0.432	0.4675	0.4778	0.4711	0.4634		180	0.407	0.395	0.4062	0.3588	0.357	0.3586	0.3795	0.384	0.373	0.4727	0.4539	0.403	0.403	0.469	0.416		180	0.1042	0.1103	0.1083
186	0.4709	0.4691	0.4785	0.3754	0.3975	0.3801	0.388	0.3901	0.3939	0.3978	0.4034	0.3918	0.4219	0.3991	0.4041	0.4266	0.4317	0.4205	0.447	0.4486	0.4432	0.4574	0.4314	0.4673	0.4779	0.4694	0.4627		186	0.405	0.3943	0.4066	0.3565	0.3542	0.356	0.38	0.3838	0.3742	0.4722	0.4528	0.4015	0.4015	0.4672	0.4144		186	0.1046	0.1095	0.1081
192	0.4707	0.4693	0.4789	0.3738	0.396	0.3785	0.3867	0.3888	0.3915	0.3968	0.4017	0.3909	0.4211	0.3975	0.4035	0.4251	0.4311	0.42	0.446	0.4485	0.4423	0.4576	0.4313	0.4671	0.4781	0.4708	0.4626		192	0.4057	0.3936	0.4077	0.3549	0.3525	0.3543	0.3795	0.3831	0.3739	0.4703	0.4532	0.3999	0.3999	0.4642	0.4121		192	0.1049	0.1098	0.1084
198	0.4706	0.4694	0.4785	0.372	0.3946	0.3771	0.3848	0.3866	0.3902	0.3958	0.4	0.3893	0.4193	0.3965	0.4029	0.425	0.4304	0.4192	0.4458	0.4479	0.4421	0.4569	0.4313	0.4664	0.478	0.4703	0.4623		198	0.4072	0.3949	0.4059	0.3541	0.3518	0.3535	0.379	0.3833	0.3726	0.4745	0.4548	0.3987	0.3987	0.4618	0.4103		198	0.1057	0.1098	0.1088
204	0.4705	0.4692	0.4782	0.3706	0.3927	0.376	0.3833	0.3857	0.3884	0.3933	0.3988	0.3875	0.4183	0.3959	0.4006	0.4239	0.4289	0.4178	0.4448	0.4474	0.4416	0.4566	0.4304	0.4661	0.4773	0.4694	0.462		204	0.4042	0.3938	0.4074	0.3505	0.3485	0.35	0.3794	0.3831	0.3736	0.4711	0.4521	0.3969	0.3969	0.4606	0.4088		204	0.1051	0.1101	0.1086
210	0.4703	0.4694	0.4786	0.3689	0.3912	0.3736	0.3813	0.3839	0.386	0.3922	0.3972	0.3863	0.417	0.3941	0.3996	0.4231	0.4277	0.4166	0.4447	0.4466	0.4412	0.4562	0.43	0.4661	0.478	0.4691	0.4619		210	0.4047	0.3944	0.406	0.3482	0.3462	0.3476	0.3786	0.3811	0.374	0.4742	0.4543	0.3954	0.3954	0.4586	0.407		210	0.1056	0.1101	0.1089
216	0.4706	0.4694	0.4786	0.3662	0.3896	0.3723	0.3795	0.3814	0.3851	0.39	0.3953	0.3852	0.4157	0.3932	0.3987	0.421	0.4273	0.4156	0.4438	0.4462	0.4404	0.4557	0.4296	0.4656	0.4774	0.4688	0.4616		216	0.4051	0.3932	0.4066	0.3487	0.3453	0.3474	0.3787	0.3809	0.3745	0.4711	0.453	0.3938	0.3938	0.4565	0.4052		216	0.1054	0.1101	0.1088
222	0.4704	0.4692	0.4786	0.3648	0.3881	0.3709	0.3777	0.3802	0.3838	0.3889	0.3931	0.3832	0.4145	0.3921	0.3971	0.4206	0.4264	0.4145	0.4436	0.4458	0.4402	0.4555	0.4287	0.4656	0.4774	0.4688	0.4613		222	0.408	0.3942	0.4054	0.346	0.343	0.3448	0.3783	0.3804	0.3741	0.475	0.4569	0.3904	0.3904	0.4546	0.4025		222	0.105	0.1103	0.1087
228	0.4704	0.4693	0.4788	0.3632	0.3865	0.3683	0.3762	0.3789	0.3814	0.3875	0.3924	0.3809	0.413	0.3912	0.3961	0.4198	0.4251	0.4138	0.4432	0.445	0.4396	0.455	0.4287	0.4648	0.4773	0.4687	0.4612		228	0.4076	0.3952	0.406	0.3438	0.341	0.3427	0.3782	0.3806	0.3738	0.4751	0.4545	0.3891	0.3891	0.4528	0.401		228	0.1051	0.1103	0.1087
234	0.4705	0.4691	0.4784	0.3611	0.3842	0.3672	0.3746	0.3778	0.3801	0.3858	0.3911	0.3794	0.412	0.3901	0.3946	0.4184	0.4246	0.4136	0.4427	0.445	0.4395	0.455	0.4295	0.4648	0.4773	0.4688	0.4616		234	0.4042	0.3911	0.406	0.3413	0.3389	0.3403	0.3779	0.3803	0.3734	0.4733	0.4576	0.3879	0.3879	0.451	0.3995		234	0.1049	0.1103	0.1086
240	0.4705	0.4689	0.4785	0.3598	0.3827	0.3656	0.3732	0.3757	0.3786	0.3847	0.3892	0.3782	0.4111	0.389	0.3936	0.4175	0.4239	0.4122	0.442	0.4443	0.439	0.4539	0.4284	0.4639	0.4769	0.4697	0.4614		240	0.4068	0.3956	0.4067	0.3393	0.3371	0.3383	0.3787	0.3814	0.374	0.4693	0.4509	0.3863	0.3863	0.4501	0.3982		240	0.1049	0.1105	0.1087
246	0.4708	0.4693	0.4787	0.3584	0.3821	0.3633	0.3711	0.3738	0.3769	0.3827	0.388	0.3782	0.4097	0.3883	0.3919	0.4164	0.4225	0.4108	0.4412	0.4439	0.4383	0.4539	0.4282	0.4639	0.4766	0.4685	0.4611		246	0.4066	0.3954	0.407	0.3381	0.3357	0.337	0.3779	0.3802	0.3736	0.4697	0.4509	0.3852	0.3852	0.4481	0.3967		246	0.1053	0.11	0.1087
252	0.4706	0.469	0.4776	0.3559	0.3799	0.3628	0.3693	0.373	0.3753	0.3809	0.3863	0.3753	0.4084	0.387	0.3915	0.4154	0.422	0.4097	0.4406	0.4428	0.4378	0.4536	0.4276	0.4635	0.4769	0.4688	0.4608		252	0.4046	0.3919	0.4059	0.3365	0.3332	0.3349	0.3774	0.3786	0.3741	0.4718	0.455	0.3833	0.3833	0.4459	0.3946		252	0.1062	0.11	0.1091
258	0.4703	0.4692	0.4786	0.3541	0.3773	0.3616	0.3678	0.3716	0.3745	0.3792	0.3849	0.3751	0.4073	0.3855	0.3901	0.4144	0.421	0.4088	0.4403	0.4429	0.4379	0.4534	0.4273	0.463	0.4766	0.469	0.4602		258	0.4065	0.394	0.4054	0.3348	0.3314	0.3331	0.3768	0.3783	0.3733	0.4724	0.4548	0.3814	0.3814	0.4447	0.3931		258	0.105	0.1093	0.1082
264	0.4704	0.4692	0.4779	0.353	0.3764	0.3603	0.3665	0.3689	0.3725	0.3776	0.3829	0.373	0.4062	0.3843	0.3886	0.413	0.4193	0.408	0.4396	0.4425	0.4371	0.4529	0.4273	0.463	0.4765	0.4688	0.4602		264	0.4063	0.3923	0.4058	0.3339	0.33	0.3319	0.3762	0.3778	0.3726	0.47	0.4549	0.3797	0.3797	0.4428	0.3913		264	0.1058	0.1096	0.1087
270	0.4704	0.4698	0.478	0.3511	0.375	0.3582	0.3646	0.368	0.3714	0.3764	0.3815	0.3715	0.4043	0.3832	0.3878	0.4123	0.4193	0.4069	0.4394	0.4417	0.4365	0.4525	0.4267	0.4628	0.4764	0.4679	0.4603		270	0.4071	0.3958	0.4061	0.3302	0.327	0.3285	0.3761	0.3779	0.3723	0.4692	0.4505	0.3783	0.3783	0.441	0.3897		270	0.1061	0.1098	0.109
276	0.4706	0.4694	0.4781	0.3492	0.374	0.3566	0.3622	0.3666	0.3695	0.3739	0.3805	0.3703	0.4028	0.3826	0.3872	0.4111	0.4185	0.4063	0.4388	0.4409	0.4363	0.4523	0.4263	0.4622	0.4763	0.4673	0.46		276	0.4058	0.3951	0.4068	0.3287	0.3252	0.3268	0.3752	0.377	0.3714	0.4686	0.4491	0.376	0.376	0.4395	0.3878		276	0.1054	0.1103	0.1089
282	0.4703	0.4692	0.4783	0.3477	0.372	0.3545	0.3606	0.3655	0.3684	0.3731	0.3791	0.369	0.402	0.381	0.3853	0.4099	0.4174	0.4049	0.4379	0.4406	0.436	0.4518	0.4255	0.4621	0.4755	0.4682	0.4601		282	0.4058	0.3943	0.4039	0.327	0.3239	0.3252	0.3756	0.3767	0.3724	0.474	0.4546	0.375	0.375	0.4379	0.3865		282	0.1058	0.1099	0.1089
288	0.4703	0.4695	0.4782	0.3459	0.3702	0.3536	0.3595	0.3631	0.3668	0.3722	0.3767	0.3674	0.4006	0.38	0.3845	0.4091	0.4166	0.4043	0.4373	0.4399	0.4358	0.4513	0.4255	0.4617	0.4765	0.467	0.4599		288	0.4026	0.3931	0.4049	0.3251	0.3222	0.3234	0.3767	0.3777	0.3737	0.4691	0.451	0.3731	0.3731	0.4357	0.3844		288	0.1053	0.1099	0.1086
294	0.4704	0.4691	0.4785	0.3441	0.3694	0.3519	0.3574	0.3617	0.3651	0.37	0.3755	0.3669	0.3994	0.3792	0.3833	0.4077	0.4158	0.4028	0.4367	0.44	0.435	0.4514	0.4252	0.4613	0.4753	0.4672	0.4599		294	0.4039	0.3942	0.4054	0.3225	0.3197	0.3207	0.3765	0.3775	0.3735	0.4687	0.4503	0.3716	0.3716	0.4336	0.3826		294	0.1054	0.11	0.1087
300	0.4702	0.4689	0.4778	0.3423	0.3676	0.3513	0.3563	0.3606	0.3634	0.3686	0.3743	0.3651	0.3979	0.378	0.3822	0.4064	0.4148	0.4021	0.4362	0.4394	0.4349	0.4509	0.4253	0.4612	0.4756	0.4672	0.4594		300	0.4043	0.3931	0.4074	0.3217	0.3184	0.3197	0.3765	0.3768	0.3742	0.4664	0.4519	0.37	0.37	0.4317	0.3809		300	0.1053	0.11	0.1087
306	0.4703	0.4689	0.4782	0.3406	0.366	0.3489	0.3544	0.3591	0.3629	0.3664	0.3729	0.3629	0.397	0.3768	0.381	0.4051	0.4141	0.401	0.436	0.4391	0.4344	0.4505	0.4251	0.461	0.4752	0.4669	0.4593		306	0.4059	0.3951	0.4057	0.3208	0.3173	0.3186	0.3752	0.3757	0.3726	0.4691	0.4488	0.3684	0.3684	0.4296	0.379		306	0.1055	0.1093	0.1084
312	0.4701	0.4693	0.4782	0.3391	0.3645	0.3476	0.3528	0.3571	0.3603	0.3654	0.3714	0.3622	0.3955	0.3758	0.3804	0.4043	0.4135	0.4	0.4354	0.438	0.4338	0.4506	0.4242	0.46	0.4753	0.4657	0.4595		312	0.4037	0.3943	0.4069	0.3187	0.3152	0.3165	0.3749	0.3752	0.3726	0.4687	0.4497	0.3654	0.3654	0.428	0.3767		312	0.106	0.1106	0.1093
318	0.4704	0.4692	0.478	0.3373	0.3625	0.3462	0.3514	0.3558	0.3594	0.3641	0.3699	0.3613	0.3944	0.3749	0.3793	0.4033	0.4122	0.3993	0.4349	0.4375	0.4336	0.4502	0.4238	0.4602	0.4749	0.4658	0.4593		318	0.4053	0.3935	0.4036	0.3168	0.3133	0.3145	0.375	0.3752	0.3727	0.4711	0.4538	0.3641	0.3641	0.4258	0.375		318	0.1054	0.1102	0.1088
324	0.4706	0.4686	0.4779	0.3365	0.362	0.3453	0.3498	0.3549	0.359	0.3629	0.3687	0.3595	0.3936	0.3738	0.3779	0.4023	0.4115	0.398	0.434	0.4371	0.4333	0.4496	0.4237	0.4601	0.4748	0.4651	0.4593		324	0.4048	0.3935	0.4038	0.3156	0.312	0.3132	0.3744	0.3746	0.3721	0.472	0.4536	0.3632	0.3632	0.4234	0.3733		324	0.1049	0.1096	0.1083
330	0.4703	0.469	0.4777	0.334	0.3615	0.3436	0.3479	0.3533	0.3566	0.3609	0.3678	0.3577	0.3923	0.3729	0.376	0.4013	0.4105	0.3966	0.4337	0.437	0.4325	0.4495	0.4233	0.4597	0.4746	0.4655	0.459		330	0.404	0.3946	0.4037	0.3135	0.3104	0.3113	0.3738	0.3746	0.371	0.4707	0.4484	0.3607	0.3607	0.4221	0.3714		330	0.1053	0.1104	0.1089
																													336	0.4066	0.394	0.4061	0.312	0.3088	0.3097	0.3725	0.3729	0.3701	0.4662	0.4503	0.3582	0.3582	0.42	0.3691		336	0.1056	0.1097	0.1087
Supp. Fig. 9a																													342	0.4049	0.3937	0.4064	0.3106	0.3073	0.3082	0.3728	0.373	0.3705	0.4689	0.4525	0.3585	0.3585	0.4179	0.3682		342	0.1053	0.1101	0.1087
Rotenone concentration (nM)	Relative activity (%)			Mean	SEM																								348	0.4052	0.3938	0.4071	0.3097	0.3062	0.3072	0.3719	0.3719	0.3699	0.4644	0.4495	0.3567	0.3567	0.4159	0.3663		348	0.1056	0.1097	0.1087
0	100	100	100	100	0																								354	0.402	0.3933	0.4043	0.3081	0.3045	0.3055	0.3728	0.3723	0.3712	0.4712	0.4487	0.3543	0.3543	0.4147	0.3645		354	0.1057	0.1101	0.1089
500	99.3164	98.8606	98.7467	98.9746	0.174044																								360	0.4044	0.3935	0.4047	0.3065	0.3035	0.3042	0.3733	0.3726	0.372	0.4705	0.4522	0.3537	0.3537	0.413	0.3634		360	0.1056	0.1104	0.109
1000	90.2013	93.9613	87.4668	90.5431	1.88257																								366	0.4039	0.3939	0.405	0.3055	0.3029	0.3033	0.373	0.3726	0.3713	0.4705	0.4508	0.352	0.352	0.4108	0.3614		366	0.1056	0.1099	0.1088
5000	66.8439	65.4766	71.1736	67.8314	1.71708																								372	0.4037	0.3941	0.4055	0.3037	0.3014	0.3016	0.3725	0.3723	0.3706	0.4696	0.4487	0.349	0.349	0.4097	0.3594		372	0.1051	0.1103	0.1087
10000	57.1591	53.1713	59.21	56.5135	1.77287																								378	0.4055	0.3955	0.4053	0.3033	0.3003	0.3009	0.372	0.3716	0.3704	0.4703	0.448	0.3483	0.3483	0.4077	0.358		378	0.1054	0.1096	0.1085
50000	30.7254	27.4212	23.2055	27.1174	2.17613																								384	0.4046	0.3943	0.4059	0.3029	0.2988	0.2999	0.3706	0.3701	0.3691	0.4708	0.4491	0.3471	0.3471	0.406	0.3566		384	0.106	0.1103	0.1092
100000	18.0782	19.7873	17.2807	18.3821	0.739382																								390	0.4051	0.3946	0.4057	0.302	0.2982	0.2991	0.3704	0.3697	0.3691	0.4684	0.4475	0.3466	0.3466	0.4043	0.3555		390	0.1055	0.1099	0.1087
500000	5.31713	7.70984	6.68439	6.57045	0.693061																								396	0.4041	0.394	0.4066	0.3009	0.2979	0.2984	0.3705	0.3698	0.3692	0.4655	0.4459	0.3452	0.3452	0.4025	0.3539		396	0.1055	0.1098	0.1087
																													402	0.402	0.3932	0.4064	0.2982	0.2961	0.2961	0.3702	0.3697	0.3686	0.4661	0.4473	0.3425	0.3425	0.4009	0.3517		402	0.1051	0.1101	0.1086
																													408	0.4053	0.3946	0.4058	0.2973	0.2953	0.2952	0.3707	0.37	0.3694	0.4669	0.4488	0.3412	0.3412	0.3991	0.3502		408	0.1055	0.1098	0.1087
																													414	0.4053	0.3948	0.4045	0.2981	0.2953	0.2956	0.3701	0.3695	0.3687	0.4685	0.4484	0.3397	0.3397	0.3964	0.3481		414	0.1053	0.1103	0.1088
																													420	0.4053	0.3945	0.4046	0.297	0.2943	0.2945	0.3681	0.3673	0.3669	0.4696	0.4491	0.3381	0.3381	0.3956	0.3469		420	0.105	0.1103	0.1087
																													426	0.4044	0.3946	0.4039	0.2967	0.2939	0.2942	0.3689	0.3679	0.3678	0.4687	0.4464	0.3367	0.3367	0.3935	0.3451		426	0.1058	0.1098	0.1088
																													432	0.4044	0.3939	0.4029	0.2962	0.2931	0.2935	0.3694	0.3687	0.3681	0.469	0.4487	0.3357	0.3357	0.3917	0.3437		432	0.106	0.1106	0.1093
																													438	0.4045	0.3939	0.4015	0.2952	0.292	0.2924	0.3687	0.368	0.3674	0.4738	0.4511	0.3334	0.3334	0.3905	0.342		438	0.1053	0.1102	0.1088
																													444	0.4041	0.3912	0.4045	0.2945	0.2918	0.2919	0.369	0.3684	0.3675	0.4673	0.4499	0.3312	0.3312	0.3884	0.3398		444	0.1058	0.1099	0.1089
																													450	0.4043	0.3925	0.4023	0.2937	0.291	0.2911	0.3674	0.3664	0.3664	0.4721	0.4502	0.3303	0.3303	0.3873	0.3388		450	0.1053	0.11	0.1087
																													456	0.4037	0.3936	0.404	0.2922	0.2904	0.29	0.3662	0.3645	0.3659	0.4689	0.4477	0.329	0.329	0.3855	0.3373		456	0.1055	0.11	0.1088
																													462	0.4024	0.3909	0.4054	0.2933	0.2905	0.2907	0.3663	0.3645	0.3661	0.4653	0.447	0.3287	0.3287	0.3844	0.3366		462	0.1054	0.1102	0.1088
																													468	0.4038	0.3937	0.4034	0.2919	0.2894	0.2894	0.3671	0.3655	0.3667	0.4705	0.4474	0.3269	0.3269	0.3826	0.3348		468	0.1056	0.1099	0.1088
																													474	0.4042	0.3933	0.4043	0.2923	0.2894	0.2896	0.3675	0.3656	0.3673	0.469	0.4478	0.3256	0.3256	0.3808	0.3332		474	0.1053	0.11	0.1087
																													480	0.4055	0.3929	0.4032	0.2914	0.2889	0.2889	0.3674	0.3653	0.3675	0.4684	0.4489	0.3245	0.3245	0.3795	0.332		480	0.1054	0.1102	0.1088
																													486	0.405	0.3933	0.4019	0.2908	0.2886	0.2884	0.3669	0.3647	0.3671	0.4731	0.4494	0.3232	0.3232	0.3779	0.3306		486	0.1059	0.1099	0.1089
																													492	0.4029	0.3904	0.4055	0.2906	0.2883	0.2881	0.3664	0.3642	0.3665	0.464	0.4487	0.3214	0.3214	0.3762	0.3288		492	0.1061	0.1105	0.1093
																													498	0.4029	0.3925	0.402	0.2902	0.288	0.2878	0.366	0.3639	0.3661	0.4688	0.4473	0.3198	0.3198	0.3743	0.3271		498	0.1058	0.1106	0.1092
																													504	0.4041	0.3926	0.4057	0.2903	0.2881	0.2879	0.3659	0.3639	0.3659	0.4603	0.4445	0.3193	0.3193	0.3731	0.3262		504	0.1059	0.1105	0.1092
																													510	0.4034	0.3914	0.4013	0.2899	0.2877	0.2875	0.3652	0.3628	0.3656	0.4705	0.45	0.3177	0.3177	0.3713	0.3245		510	0.1062	0.1096	0.1089
																													516	0.4049	0.3926	0.403	0.2896	0.2878	0.2874	0.3646	0.362	0.3652	0.4672	0.4481	0.3155	0.3155	0.37	0.3228		516	0.1064	0.1098	0.1091
																													522	0.4033	0.3913	0.4017	0.2901	0.2879	0.2877	0.365	0.363	0.3649	0.4698	0.4493	0.3149	0.3149	0.369	0.322		522	0.105	0.1104	0.1087
																													528	0.4042	0.3913	0.4041	0.2894	0.2874	0.2871	0.3646	0.3629	0.3643	0.4645	0.4469	0.3139	0.3139	0.3678	0.3209		528	0.1055	0.1105	0.109
																													534	0.4041	0.3929	0.404	0.2898	0.2875	0.2873	0.3641	0.3621	0.364	0.4657	0.4453	0.3126	0.3126	0.3662	0.3194		534	0.1066	0.1104	0.1095
																													540	0.4035	0.3919	0.4038	0.2895	0.2875	0.2872	0.3634	0.3621	0.3626	0.4648	0.4453	0.3106	0.3106	0.3644	0.3175		540	0.1056	0.1104	0.109
																													546	0.4039	0.3917	0.4031	0.2894	0.2872	0.2869	0.3628	0.3612	0.3623	0.4647	0.445	0.3096	0.3096	0.3633	0.3165		546	0.1053	0.1107	0.109
																													552	0.4047	0.3918	0.4031	0.2891	0.2871	0.2867	0.3616	0.3597	0.3615	0.4635	0.4447	0.3085	0.3085	0.3615	0.315		552	0.1061	0.1105	0.1093
																													558	0.4036	0.3924	0.4037	0.2897	0.2873	0.2872	0.3613	0.3589	0.3617	0.4639	0.4435	0.3074	0.3074	0.3603	0.3139		558	0.1059	0.1099	0.1089
																													564	0.4019	0.3915	0.4033	0.2886	0.2865	0.2862	0.3627	0.3606	0.3627	0.4658	0.4437	0.3068	0.3068	0.3591	0.313		564	0.1062	0.1106	0.1094
																													570	0.4015	0.3918	0.4036	0.2889	0.2864	0.2863	0.3615	0.3597	0.3612	0.4656	0.4448	0.3049	0.3049	0.3578	0.3114		570	0.1061	0.1109	0.1095
																													576	0.4025	0.3924	0.4027	0.2888	0.2866	0.2863	0.3625	0.3611	0.3619	0.4628	0.4431	0.3048	0.3048	0.357	0.3109		576	0.1058	0.11	0.1089
																													582	0.4032	0.3928	0.4038	0.2887	0.2867	0.2863	0.3624	0.3608	0.362	0.4641	0.443	0.3037	0.3037	0.3553	0.3095		582	0.1058	0.1103	0.1091
																													588	0.4032	0.3934	0.4025	0.2879	0.2861	0.2856	0.3605	0.3582	0.3607	0.4652	0.4418	0.3023	0.3023	0.3542	0.3083		588	0.1061	0.1106	0.1094
																													594	0.4019	0.3925	0.4028	0.2882	0.2861	0.2858	0.3598	0.3578	0.3597	0.4639	0.4409	0.3014	0.3014	0.3528	0.3071		594	0.1056	0.1101	0.1089
																													600	0.4015	0.3917	0.4038	0.2886	0.286	0.2859	0.3605	0.3583	0.3607	0.462	0.4433	0.3003	0.3003	0.3521	0.3062		600	0.106	0.1097	0.1089
																													606	0.4024	0.3915	0.4034	0.2884	0.286	0.2858	0.36	0.3579	0.3601	0.4596	0.4431	0.2988	0.2988	0.3505	0.3047		606	0.106	0.1105	0.1093
																													612	0.4034	0.393	0.4047	0.2885	0.2861	0.2859	0.3593	0.3573	0.3593	0.4566	0.4381	0.2979	0.2979	0.3492	0.3036		612	0.1057	0.1104	0.1091
																													618	0.402	0.3923	0.4036	0.2874	0.2858	0.2852	0.3601	0.3588	0.3593	0.4579	0.4374	0.2966	0.2966	0.3486	0.3026		618	0.1063	0.11	0.1092
																													624	0.4042	0.3927	0.4036	0.2877	0.2854	0.2851	0.3589	0.3569	0.3589	0.4584	0.4404	0.296	0.296	0.3471	0.3016		624	0.1063	0.1103	0.1093
																													630	0.4038	0.3928	0.4032	0.2872	0.2858	0.2851	0.3584	0.3566	0.3582	0.4575	0.438	0.2958	0.2958	0.346	0.3009		630	0.1062	0.1102	0.1092
																													636	0.4034	0.3931	0.4031	0.2887	0.2866	0.2863	0.3589	0.3572	0.3586	0.4574	0.4363	0.2941	0.2941	0.3443	0.2992		636	0.1065	0.1096	0.1091
																													642	0.4018	0.3923	0.4029	0.2869	0.2851	0.2846	0.3582	0.356	0.3584	0.4571	0.4359	0.2935	0.2935	0.3433	0.2984		642	0.1062	0.1104	0.1093
																													648	0.4014	0.3918	0.4037	0.2883	0.2854	0.2855	0.3583	0.3563	0.3582	0.4539	0.437	0.2926	0.2926	0.3425	0.2976		648	0.1062	0.1099	0.1091
																													654	0.404	0.3927	0.4043	0.2888	0.2854	0.2857	0.3584	0.3569	0.3578	0.4555	0.4383	0.2914	0.2914	0.3415	0.2965		654	0.1061	0.1103	0.1092
																													660	0.4047	0.3934	0.4024	0.2874	0.2852	0.2849	0.357	0.3554	0.3565	0.4575	0.4366	0.2911	0.2911	0.3402	0.2957		660	0.1059	0.1107	0.1093
																													666	0.4052	0.3929	0.403	0.2869	0.2847	0.2844	0.3571	0.3555	0.3567	0.4554	0.4357	0.2905	0.2905	0.3398	0.2952		666	0.1062	0.1104	0.1093
																													672	0.4019	0.3909	0.4031	0.2858	0.2837	0.2833	0.3577	0.3568	0.3565	0.4545	0.4381	0.2895	0.2895	0.3382	0.2939		672	0.1063	0.1107	0.1095
																													678	0.4035	0.3922	0.4019	0.2874	0.2847	0.2846	0.3569	0.3555	0.3563	0.4579	0.4391	0.2888	0.2888	0.3375	0.2932		678	0.1065	0.1109	0.1097
																													684	0.404	0.3929	0.4022	0.287	0.2848	0.2845	0.3571	0.3557	0.3564	0.4563	0.4366	0.2874	0.2874	0.3359	0.2917		684	0.1057	0.1107	0.1092
																													690	0.404	0.3918	0.4022	0.2856	0.2837	0.2832	0.3562	0.3552	0.3552	0.4564	0.4385	0.2874	0.2874	0.3352	0.2913		690	0.1056	0.1111	0.1094
																													696	0.4032	0.3906	0.4027	0.2858	0.2837	0.2833	0.3564	0.3549	0.3559	0.4529	0.4347	0.2864	0.2864	0.3335	0.29		696	0.1065	0.1101	0.1093
																													702	0.4034	0.3917	0.4024	0.2873	0.2845	0.2845	0.3556	0.3543	0.3549	0.4537	0.4356	0.2862	0.2862	0.3331	0.2897		702	0.1063	0.1106	0.1095
																													708	0.4004	0.3907	0.4033	0.2861	0.2838	0.2835	0.3551	0.3537	0.3545	0.4525	0.4342	0.2864	0.2864	0.3325	0.2895		708	0.1067	0.1102	0.1095
																													714	0.4021	0.3918	0.4026	0.2858	0.2832	0.283	0.3549	0.353	0.3547	0.4551	0.4326	0.2854	0.2854	0.3321	0.2888		714	0.1055	0.1101	0.1088
																													720	0.4016	0.3914	0.4014	0.2856	0.2832	0.2829	0.3563	0.3552	0.3554	0.456	0.4323	0.2846	0.2846	0.3315	0.2881		720	0.1059	0.11	0.109
																													726	0.4033	0.3914	0.4019	0.2861	0.2837	0.2834	0.3543	0.3527	0.3538	0.4575	0.4359	0.2842	0.2842	0.3305	0.2874		726	0.1062	0.1103	0.1093
																													732	0.4018	0.3917	0.4021	0.285	0.2823	0.2822	0.3538	0.3513	0.3542	0.4567	0.4332	0.2836	0.2836	0.3284	0.286		732	0.1058	0.1108	0.1093
																													738	0.4028	0.3913	0.402	0.285	0.282	0.282	0.3525	0.3497	0.3533	0.4538	0.4343	0.2836	0.2836	0.3283	0.286		738	0.106	0.1098	0.1089
																													744	0.4003	0.3901	0.4021	0.2857	0.2824	0.2826	0.3534	0.3513	0.3535	0.4533	0.4316	0.284	0.284	0.327	0.2855		744	0.1059	0.1102	0.1091
																													750	0.4028	0.3925	0.4018	0.284	0.2817	0.2813	0.3542	0.3522	0.3541	0.4548	0.4327	0.2827	0.2827	0.3265	0.2846		750	0.1064	0.1107	0.1096
																													756	0.4013	0.3905	0.4025	0.2833	0.2815	0.2809	0.3532	0.3517	0.3526	0.4531	0.432	0.2816	0.2816	0.3255	0.2836		756	0.1059	0.1106	0.1093
																													762	0.4032	0.3914	0.4025	0.2835	0.282	0.2812	0.3514	0.3499	0.3509	0.4507	0.4323	0.2819	0.2819	0.3249	0.2834		762	0.1064	0.1107	0.1096
																													768	0.3984	0.3894	0.4019	0.2839	0.2818	0.2813	0.3513	0.3496	0.3509	0.4519	0.4324	0.2809	0.2809	0.3246	0.2828		768	0.1059	0.1109	0.1094
																													774	0.3988	0.3884	0.4022	0.2836	0.2816	0.2811	0.352	0.3503	0.3516	0.4525	0.4335	0.2808	0.2808	0.3241	0.2825		774	0.1058	0.1108	0.1093
																													780	0.3986	0.3891	0.4012	0.2849	0.2822	0.2821	0.3534	0.3519	0.3528	0.4525	0.4319	0.2806	0.2806	0.3227	0.2817		780	0.1062	0.1108	0.1095
																													786	0.3999	0.3888	0.4018	0.2841	0.282	0.2815	0.3518	0.3497	0.3519	0.4536	0.434	0.2798	0.2798	0.3225	0.2812		786	0.1061	0.1101	0.1091
																													792	0.3979	0.3895	0.4019	0.2845	0.2819	0.2817	0.3519	0.3498	0.3519	0.4519	0.4298	0.2801	0.2801	0.3216	0.2809		792	0.1062	0.1106	0.1094
																													798	0.399	0.3886	0.4023	0.2837	0.2814	0.281	0.3486	0.3464	0.3488	0.4522	0.4315	0.2798	0.2798	0.3208	0.2803		798	0.1059	0.1109	0.1094
																													804	0.4028	0.3897	0.4014	0.2844	0.2814	0.2814	0.3502	0.3487	0.3497	0.4526	0.4337	0.2793	0.2793	0.3206	0.28		804	0.1056	0.1109	0.1093
																													810	0.4005	0.3887	0.4013	0.2834	0.2813	0.2808	0.3489	0.3465	0.3492	0.4517	0.4328	0.2792	0.2792	0.32	0.2796		810	0.1065	0.1099	0.1092
																													816	0.402	0.3885	0.4001	0.2839	0.2811	0.281	0.3486	0.3461	0.3491	0.4529	0.4343	0.2783	0.2783	0.3191	0.2787		816	0.1056	0.1107	0.1092
																													822	0.4006	0.3908	0.4019	0.2827	0.2805	0.28	0.3496	0.347	0.3502	0.4503	0.4291	0.2786	0.2786	0.3186	0.2786		822	0.1064	0.1113	0.1099
																													828	0.4021	0.3888	0.401	0.2841	0.2814	0.2812	0.3512	0.3494	0.351	0.4506	0.4321	0.278	0.278	0.3179	0.278		828	0.1068	0.1106	0.1097
																													834	0.4033	0.3912	0.4025	0.2828	0.2809	0.2803	0.3504	0.3485	0.3502	0.4446	0.4264	0.2775	0.2775	0.3172	0.2774		834	0.1063	0.1105	0.1094
																													840	0.3999	0.3878	0.4025	0.2826	0.2809	0.2802	0.3512	0.3495	0.3508	0.4446	0.429	0.2778	0.2778	0.3166	0.2772		840	0.1067	0.1111	0.1099
																													846	0.4016	0.389	0.4027	0.2831	0.2809	0.2805	0.3503	0.3482	0.3503	0.4465	0.4299	0.2782	0.2782	0.3165	0.2774		846	0.1061	0.1105	0.1093
																													852	0.4016	0.3907	0.4041	0.2835	0.2814	0.2809	0.3507	0.3487	0.3507	0.4405	0.4239	0.2774	0.2774	0.3175	0.2775		852	0.1066	0.1103	0.1095
																													858	0.3987	0.3885	0.4025	0.2838	0.2817	0.2812	0.3498	0.3481	0.3494	0.4371	0.4233	0.2769	0.2769	0.3166	0.2768		858	0.1065	0.1101	0.1093
																													864	0.4019	0.3911	0.4002	0.2831	0.2813	0.2807	0.3487	0.3459	0.3494	0.4436	0.4238	0.2775	0.2775	0.3168	0.2772		864	0.1062	0.1106	0.1094
																													870	0.3999	0.3897	0.4002	0.2833	0.2812	0.2807	0.3476	0.3452	0.348	0.4426	0.4247	0.2767	0.2767	0.3172	0.277		870	0.1065	0.111	0.1098
																													876	0.4024	0.3915	0.401	0.2842	0.2815	0.2813	0.349	0.3468	0.3492	0.4457	0.4248	0.2772	0.2772	0.3169	0.2771		876	0.107	0.1108	0.1099
																													882	0.401	0.3882	0.402	0.2842	0.2813	0.2812	0.3485	0.3463	0.3487	0.4436	0.4289	0.2764	0.2764	0.3169	0.2767		882	0.1067	0.1105	0.1096
																													888	0.4002	0.3893	0.4005	0.2837	0.2812	0.2809	0.3478	0.3454	0.3481	0.4435	0.4257	0.2763	0.2763	0.3165	0.2764		888	0.1068	0.1103	0.1096
																													894	0.3999	0.3898	0.4034	0.2832	0.2814	0.2808	0.3473	0.3447	0.3478	0.4391	0.4228	0.2765	0.2765	0.3172	0.2769		894	0.1071	0.1111	0.1101
																													900	0.3999	0.3899	0.4042	0.2827	0.281	0.2803	0.3461	0.3434	0.3468	0.4393	0.4228	0.2761	0.2761	0.3171	0.2766		900	0.1068	0.111	0.1099
																													906	0.4009	0.3888	0.4005	0.2829	0.2815	0.2807	0.3462	0.3437	0.3467	0.4442	0.4265	0.2766	0.2766	0.3166	0.2766		906	0.1067	0.111	0.1099
																													912	0.4021	0.391	0.398	0.2844	0.2822	0.2818	0.3491	0.3469	0.3492	0.4479	0.426	0.2763	0.2763	0.3171	0.2767		912	0.1066	0.1108	0.1097
																													918	0.4028	0.3914	0.4019	0.2835	0.2815	0.281	0.3479	0.3456	0.3481	0.4416	0.4216	0.2762	0.2762	0.3163	0.2763		918	0.1065	0.1106	0.1096
																													924	0.3993	0.3895	0.4007	0.2844	0.2817	0.2815	0.345	0.3428	0.3452	0.4464	0.4256	0.2768	0.2768	0.3166	0.2767		924	0.1068	0.1106	0.1097
																													930	0.4001	0.3888	0.4011	0.2843	0.282	0.2816	0.3447	0.3429	0.3445	0.4438	0.425	0.2767	0.2767	0.3166	0.2767		930	0.1066	0.1106	0.1096
																													936	0.3995	0.3894	0.4019	0.2842	0.2814	0.2813	0.3443	0.3421	0.3444	0.4398	0.4223	0.2769	0.2769	0.3162	0.2766		936	0.1067	0.111	0.1099
																													942	0.4014	0.3902	0.401	0.2833	0.2803	0.2803	0.3444	0.3415	0.3452	0.4405	0.4234	0.2768	0.2768	0.3162	0.2765		942	0.1062	0.1114	0.1098
																													948	0.4016	0.3903	0.4011	0.2845	0.2807	0.2811	0.3454	0.3424	0.3464	0.4417	0.4231	0.2761	0.2761	0.316	0.2761		948	0.1062	0.1109	0.1096
																													954	0.3993	0.3865	0.4009	0.2833	0.28	0.2801	0.3446	0.3417	0.3455	0.44	0.4257	0.2758	0.2758	0.3157	0.2758		954	0.1062	0.111	0.1096
																													960	0.4006	0.3882	0.4002	0.2817	0.2793	0.2789	0.3445	0.3421	0.3448	0.4415	0.4242	0.2758	0.2758	0.3155	0.2757		960	0.1066	0.1106	0.1096
																													966	0.4001	0.3888	0.4006	0.2814	0.2792	0.2787	0.3445	0.3417	0.3452	0.4423	0.4227	0.2757	0.2757	0.3154	0.2756		966	0.1061	0.1105	0.1093
																													972	0.4007	0.3878	0.4015	0.2815	0.2794	0.2789	0.3426	0.3402	0.3429	0.4435	0.4252	0.2753	0.2753	0.3148	0.2751		972	0.1065	0.1108	0.1097
																													978	0.4003	0.3887	0.3999	0.2817	0.2793	0.2789	0.3424	0.3398	0.3429	0.4433	0.4248	0.2755	0.2755	0.3147	0.2751		978	0.1064	0.1109	0.1097
																													984	0.401	0.3907	0.4005	0.2814	0.2788	0.2785	0.3431	0.3408	0.3434	0.4388	0.4201	0.2748	0.2748	0.3149	0.2749		984	0.1063	0.1109	0.1096
																													990	0.4013	0.3906	0.4015	0.2817	0.2791	0.2788	0.3415	0.3383	0.3427	0.438	0.4202	0.2745	0.2745	0.3144	0.2745		990	0.1065	0.1107	0.1096
																													996	0.4002	0.3902	0.4004	0.2817	0.2793	0.2789	0.3408	0.3381	0.3415	0.4402	0.4214	0.2754	0.2754	0.3142	0.2748		996	0.107	0.1109	0.11
																													1002	0.4011	0.3893	0.3994	0.2811	0.2785	0.2782	0.3418	0.3392	0.3424	0.443	0.4233	0.2747	0.2747	0.3144	0.2746		1002	0.1065	0.1114	0.11
																													1008	0.3987	0.3894	0.3998	0.2811	0.2787	0.2783	0.3423	0.3398	0.3428	0.4405	0.4213	0.2748	0.2748	0.3138	0.2743		1008	0.1064	0.1105	0.1095
																													1014	0.3986	0.3888	0.3998	0.2817	0.2788	0.2787	0.3419	0.3395	0.3422	0.4418	0.4231	0.2751	0.2751	0.3139	0.2745		1014	0.1063	0.1108	0.1096
																													1020	0.3996	0.389	0.3997	0.2802	0.278	0.2775	0.3428	0.3402	0.3433	0.4383	0.4194	0.275	0.275	0.3135	0.2743		1020	0.1061	0.1112	0.1097
																													1026	0.3989	0.3894	0.3999	0.2812	0.2788	0.2784	0.3417	0.3388	0.3426	0.4394	0.4185	0.2747	0.2747	0.3132	0.274		1026	0.1067	0.111	0.1099
																													1032	0.3961	0.3874	0.4017	0.2806	0.2787	0.278	0.3411	0.3379	0.3422	0.437	0.421	0.2748	0.2748	0.3131	0.274		1032	0.1066	0.1105	0.1096
																													1038	0.4004	0.3894	0.4	0.2807	0.2783	0.2779	0.3403	0.3367	0.3418	0.4409	0.4233	0.2749	0.2749	0.3135	0.2742		1038	0.1062	0.1109	0.1096
																													1044	0.3983	0.3883	0.3998	0.2806	0.2783	0.2778	0.3399	0.3367	0.3411	0.4411	0.423	0.2753	0.2753	0.3132	0.2743		1044	0.1062	0.1106	0.1094
																													1050	0.3983	0.3877	0.398	0.2817	0.2788	0.2787	0.3389	0.3354	0.3404	0.4439	0.4259	0.275	0.275	0.3131	0.2741		1050	0.1074	0.1106	0.11
																													1056	0.3974	0.3876	0.3997	0.2805	0.2783	0.2778	0.3416	0.3389	0.3422	0.4393	0.4231	0.2762	0.2762	0.313	0.2746		1056	0.1068	0.1114	0.1101
																													1062	0.3977	0.3877	0.4	0.281	0.2785	0.2781	0.3416	0.339	0.3422	0.4352	0.418	0.2751	0.2751	0.3132	0.2742		1062	0.1067	0.1113	0.11
																													1068	0.3962	0.3871	0.3995	0.2805	0.2779	0.2776	0.3417	0.339	0.3424	0.4361	0.4207	0.2755	0.2755	0.313	0.2743		1068	0.1064	0.1108	0.1096
																													1074	0.3978	0.3881	0.4	0.2806	0.2778	0.2776	0.339	0.3352	0.3408	0.4347	0.4183	0.2751	0.2751	0.3131	0.2741		1074	0.1064	0.111	0.1097
																													1080	0.3963	0.3873	0.4002	0.2807	0.2779	0.2777	0.3396	0.3365	0.3406	0.4336	0.4181	0.275	0.275	0.313	0.274		1080	0.1063	0.1105	0.1094
																													1086	0.4006	0.3891	0.3999	0.2801	0.2778	0.2773	0.3388	0.3354	0.3402	0.4354	0.4205	0.2743	0.2743	0.3127	0.2735		1086	0.1067	0.1113	0.11
																													1092	0.3996	0.3894	0.3993	0.28	0.2775	0.2771	0.3392	0.3363	0.3401	0.4394	0.4205	0.275	0.275	0.3133	0.2742		1092	0.1065	0.1114	0.11
																													1098	0.3979	0.3878	0.3992	0.2798	0.2773	0.2769	0.3404	0.338	0.3407	0.4378	0.4203	0.275	0.275	0.3132	0.2741		1098	0.1069	0.1113	0.1101
																													1104	0.4	0.3896	0.3992	0.2802	0.2777	0.2773	0.3399	0.3366	0.3411	0.4363	0.417	0.2745	0.2745	0.3127	0.2736		1104	0.1063	0.1113	0.1098
																													1110	0.3986	0.3882	0.3993	0.2798	0.2774	0.277	0.3411	0.3378	0.3423	0.4353	0.4199	0.2745	0.2745	0.3131	0.2738		1110	0.1066	0.1116	0.1101
																													1116	0.3992	0.3889	0.3993	0.2795	0.2774	0.2768	0.341	0.337	0.3429	0.437	0.4194	0.2746	0.2746	0.3132	0.2739		1116	0.1066	0.111	0.1098
																													1122	0.3974	0.3878	0.3983	0.2801	0.2778	0.2773	0.3403	0.337	0.3416	0.4348	0.416	0.2751	0.2751	0.3129	0.274		1122	0.1066	0.1113	0.11
																													1128	0.3978	0.3881	0.398	0.2799	0.2774	0.277	0.3387	0.3348	0.3406	0.4333	0.4153	0.2748	0.2748	0.3132	0.274		1128	0.1066	0.1106	0.1096
																													1134	0.3983	0.3885	0.3971	0.2799	0.2774	0.277	0.3387	0.3355	0.3398	0.4394	0.4196	0.2749	0.2749	0.313	0.274		1134	0.1061	0.1108	0.1095
																													1140	0.3995	0.3874	0.3974	0.2803	0.2776	0.2773	0.338	0.3344	0.3395	0.4386	0.4205	0.2745	0.2745	0.3127	0.2736		1140	0.1066	0.1112	0.1099
																													1146	0.3961	0.3848	0.3999	0.2797	0.2776	0.277	0.3392	0.3353	0.341	0.43	0.4157	0.2751	0.2751	0.3133	0.2742		1146	0.1065	0.1112	0.1099
																													1152	0.4011	0.3875	0.4005	0.2799	0.2778	0.2772	0.3401	0.3367	0.3414	0.4304	0.4167	0.2749	0.2749	0.3125	0.2737		1152	0.1069	0.1111	0.11
																													1158	0.3992	0.3857	0.4003	0.2796	0.2774	0.2769	0.3368	0.3325	0.3391	0.4332	0.4194	0.2743	0.2743	0.3129	0.2736		1158	0.1066	0.1108	0.1097
																													1164	0.3982	0.386	0.399	0.2799	0.2773	0.277	0.337	0.3332	0.3388	0.4348	0.4187	0.2744	0.2744	0.313	0.2737		1164	0.1066	0.1111	0.1099
																													1170	0.4004	0.3871	0.3997	0.2804	0.2779	0.2775	0.3375	0.3341	0.3388	0.4337	0.4194	0.2745	0.2745	0.3129	0.2737		1170	0.1069	0.1111	0.11
																													1176	0.3996	0.3866	0.3988	0.2803	0.278	0.2775	0.338	0.3347	0.3393	0.4314	0.4177	0.2749	0.2749	0.3124	0.2737		1176	0.1071	0.1113	0.1102
																													1182	0.3981	0.3862	0.3983	0.2795	0.2775	0.2769	0.3373	0.3337	0.3389	0.431	0.4169	0.2748	0.2748	0.3127	0.2738		1182	0.1074	0.111	0.1102
																													1188	0.3993	0.388	0.3995	0.2802	0.2777	0.2773	0.3367	0.3333	0.3381	0.4276	0.4135	0.2749	0.2749	0.3129	0.2739		1188	0.1079	0.1107	0.1103
																													1194	0.3994	0.3876	0.3992	0.2805	0.2776	0.2774	0.3359	0.3327	0.3371	0.4271	0.4126	0.2749	0.2749	0.3131	0.274		1194	0.1069	0.1106	0.1098
																													1200	0.4	0.3884	0.398	0.28	0.277	0.2769	0.3346	0.331	0.3361	0.4283	0.4125	0.2747	0.2747	0.313	0.2739		1200	0.1072	0.1109	0.1101
[truncated: 100 more columns]

## Sheet: Supp. Fig. 16
Supp. Fig. 16a								Supp. Fig. 16d														Supp. Fig. 16e														Supp. Fig. 16f
Treatment	Activity (nmole/min/mg protein)			Mean	SEM			Time [s]	Blank			Eg-SC I+III2+IV			Eg-mitochondrial membranes			Hs-ETR1				Time [s]	Blank			Eg-SC I+III2+IV			Eg-mitochondrial membranes			Hs-ETR1				Time [s]	Blank			Eg-SC I+III2+IV			Eg-mitochondrial membranes			Hs-ETR1
Blank+crotonyl-CoA+NADPH	5.4662	3.537	4.5016	4.5016	0.556912			0	0.4001	0.3967	0.4018	0.3934	0.3976	0.3928	0.3968	0.3954	0.3939	0.3915	0.3935	0.3967		0	0.3954	0.3933	0.3987	0.3968	0.394	0.392	0.4168	0.4231	0.4206	0.4079	0.3964	0.388		0	0.4043	0.4019	0.3985	0.4045	0.4001	0.3968	0.4026	0.4003	0.4031	0.4056	0.4007	0.4048
Eg-SC+crotonyl-CoA+NADPH	4.5016	5.1447	6.7524	5.46623	0.669344			6	0.3999	0.3968	0.4018	0.394	0.3978	0.3928	0.3965	0.3951	0.3937	0.3913	0.3934	0.3965		6	0.3946	0.393	0.3979	0.3964	0.394	0.3914	0.4166	0.4228	0.4202	0.4049	0.3932	0.3808		6	0.404	0.4018	0.3982	0.4044	0.3999	0.3965	0.402	0.3999	0.403	0.4054	0.4008	0.4052
Eg-mito. memb. +crotonyl-CoA+NADPH	4.5016	4.8232	5.7878	5.03753	0.38645			12	0.4	0.3969	0.4021	0.3944	0.3978	0.3927	0.3961	0.3954	0.3938	0.3923	0.3915	0.3971		12	0.3953	0.3935	0.3987	0.396	0.3942	0.3916	0.4168	0.423	0.4204	0.4049	0.3948	0.3808		12	0.4041	0.4016	0.3982	0.4042	0.3993	0.3963	0.4024	0.4003	0.403	0.4053	0.4007	0.405
Hs-ETR1+crotonyl-CoA+NADPH	41.8006	45.6592	37.9421	41.8006	2.22773			18	0.3998	0.3965	0.4019	0.3938	0.3976	0.3928	0.3962	0.3952	0.3936	0.3909	0.3931	0.3971		18	0.3951	0.3932	0.3987	0.3964	0.3948	0.3918	0.4168	0.4228	0.42	0.4085	0.3916	0.3792		18	0.4041	0.4016	0.398	0.4039	0.3995	0.396	0.4021	0.4003	0.403	0.4051	0.4008	0.4049
Blank+(2E)-Dodecenoyl-CoA+NADPH	5.4662	6.1093	5.4662	5.68057	0.214367			24	0.3999	0.3969	0.4019	0.3946	0.3976	0.3927	0.3962	0.3953	0.3932	0.3913	0.3927	0.3975		24	0.3951	0.3927	0.398	0.3964	0.3936	0.3912	0.4168	0.4224	0.4208	0.4056	0.3884	0.376		24	0.4037	0.4015	0.3979	0.4042	0.3996	0.3964	0.4023	0.3999	0.4027	0.4053	0.4004	0.4047
Eg-SC+(2E)-Dodecenoyl-CoA+NADPH	5.1447	5.7878	8.3601	6.43087	0.982319			30	0.3997	0.3962	0.4017	0.3936	0.3976	0.3926	0.3965	0.3953	0.3932	0.3905	0.3919	0.3967		30	0.3951	0.3929	0.3984	0.3966	0.3944	0.3914	0.4166	0.4228	0.4202	0.4047	0.3908	0.3792		30	0.4042	0.4016	0.398	0.4042	0.3998	0.3961	0.402	0.3999	0.4022	0.405	0.4003	0.4049
Eg-mito. memb. +(2E)-Dodecenoyl-CoA+NADPH	6.4309	8.0386	8.3601	7.60987	0.596745			36	0.3996	0.3964	0.4017	0.3942	0.3976	0.3926	0.3963	0.395	0.3938	0.3905	0.3921	0.3969		36	0.3946	0.393	0.398	0.3962	0.3934	0.3918	0.4166	0.4218	0.4204	0.4029	0.3932	0.3768		36	0.4038	0.4016	0.3981	0.404	0.3995	0.3956	0.402	0.3994	0.4022	0.4049	0.4004	0.4045
Hs-ETR1+(2E)-Dodecenoyl-CoA+NADPH	204.823	213.505	182.637	200.322	9.19073			42	0.3995	0.3965	0.4015	0.3936	0.398	0.3926	0.396	0.3953	0.3936	0.3903	0.3915	0.3961		42	0.3945	0.3927	0.398	0.3964	0.3936	0.391	0.4166	0.4224	0.4204	0.4074	0.3836	0.3728		42	0.4035	0.4019	0.398	0.404	0.3994	0.3961	0.4023	0.3997	0.4024	0.405	0.4003	0.4043
								48	0.3995	0.3965	0.4018	0.3944	0.398	0.3926	0.3966	0.3953	0.3935	0.3891	0.3921	0.3957		48	0.3947	0.3929	0.3982	0.3964	0.394	0.3914	0.4164	0.4216	0.4202	0.4056	0.3892	0.3744		48	0.4038	0.4011	0.3982	0.404	0.3995	0.3958	0.4021	0.3999	0.4019	0.4048	0.4005	0.4046
Tukey's multiple comparisons test	Mean Diff.	95.00% CI of diff.	Below threshold?	Summary	Adjusted P Value			54	0.3995	0.3965	0.402	0.3938	0.3978	0.3926	0.3963	0.3949	0.3936	0.3909	0.3919	0.3963		54	0.3944	0.3926	0.398	0.3956	0.3932	0.3922	0.4164	0.4226	0.4196	0.4038	0.3844	0.372		54	0.4034	0.4015	0.3977	0.4036	0.3991	0.3962	0.4026	0.3999	0.4022	0.4048	0.4001	0.4047
Blank+crotonyl-CoA+NADPH vs.Eg-SC+crotonyl-CoA+NADPH	-0.9646	-17.54 to 15.61	No	ns	>0.9999			60	0.3994	0.3965	0.4014	0.3938	0.3976	0.3926	0.3963	0.3951	0.3932	0.3883	0.3907	0.3961		60	0.3948	0.3927	0.398	0.3966	0.393	0.3908	0.4162	0.4216	0.4212	0.3984	0.3836	0.3752		60	0.4035	0.4013	0.3979	0.404	0.3994	0.396	0.402	0.3997	0.4021	0.4047	0.4002	0.4043
Blank+crotonyl-CoA+NADPH vs. Eg-mito. memb. +crotonyl-CoA+NADPH	-0.5359	-17.11 to 16.04	No	ns	>0.9999			66	0.3995	0.3965	0.4014	0.394	0.3976	0.3927	0.3959	0.3947	0.3934	0.3889	0.3919	0.3957		66	0.3946	0.3926	0.398	0.396	0.3932	0.3908	0.4162	0.422	0.4196	0.4029	0.3804	0.372		66	0.4036	0.4013	0.398	0.4037	0.3992	0.3955	0.4023	0.399	0.4019	0.4048	0.3999	0.4043
Blank+crotonyl-CoA+NADPH vs. Hs-ETR1+crotonyl-CoA+NADPH	-37.3	-53.88 to -20.72	Yes	****	<0.0001			72	0.3993	0.3963	0.4017	0.3934	0.3978	0.3925	0.3963	0.3952	0.3931	0.3877	0.3909	0.3949		72	0.3946	0.3928	0.3987	0.3958	0.3934	0.3908	0.4166	0.4214	0.4194	0.402	0.378	0.3728		72	0.4035	0.4014	0.3974	0.4037	0.3995	0.3958	0.4015	0.4	0.4016	0.4046	0.4001	0.4042
Blank+(2E)-Dodecenoyl-CoA+NADPH vs. Eg-SC+(2E)-Dodecenoyl-CoA+NADPH	-0.7503	-17.33 to 15.83	No	ns	>0.9999			78	0.3993	0.3965	0.4015	0.3938	0.3974	0.3925	0.3962	0.3951	0.3932	0.3883	0.3907	0.3953		78	0.3948	0.3929	0.3983	0.3964	0.3932	0.3914	0.4162	0.4212	0.4184	0.3984	0.3756	0.3696		78	0.4036	0.4013	0.3978	0.4042	0.3993	0.396	0.402	0.3997	0.4015	0.4043	0.3999	0.4042
Blank+(2E)-Dodecenoyl-CoA+NADPH vs. Eg-mito. memb. +(2E)-Dodecenoyl-CoA+NADPH	-1.929	-18.51 to 14.65	No	ns	0.9999			84	0.3992	0.3964	0.4017	0.3934	0.3982	0.3924	0.3958	0.3948	0.3933	0.3887	0.3907	0.3949		84	0.3944	0.3926	0.3975	0.396	0.3938	0.391	0.4162	0.4204	0.4202	0.3957	0.3764	0.3664		84	0.4038	0.4013	0.398	0.4036	0.3994	0.3952	0.4014	0.3991	0.4019	0.4045	0.3998	0.4043
Blank+(2E)-Dodecenoyl-CoA+NADPH vs. Hs-ETR1+(2E)-Dodecenoyl-CoA+NADPH	-194.6	-211.2 to -178.1	Yes	****	<0.0001			90	0.3993	0.3961	0.4012	0.393	0.3972	0.3922	0.396	0.3945	0.3933	0.3877	0.3905	0.3947		90	0.3944	0.3923	0.3982	0.3966	0.3934	0.3914	0.416	0.4216	0.4198	0.3984	0.3748	0.3672		90	0.4033	0.4013	0.3979	0.4037	0.3993	0.3958	0.4021	0.3996	0.4015	0.4042	0.3996	0.4043
								96	0.3992	0.3962	0.4018	0.3934	0.3976	0.3923	0.3962	0.3948	0.3931	0.3881	0.3899	0.3949		96	0.3946	0.3928	0.398	0.3952	0.3936	0.3906	0.416	0.4216	0.4204	0.3948	0.3724	0.3648		96	0.4032	0.401	0.398	0.4035	0.3989	0.3951	0.4017	0.3988	0.4021	0.4043	0.3998	0.4044
								102	0.3992	0.3962	0.4014	0.3928	0.3974	0.3922	0.3957	0.3946	0.3935	0.3875	0.3897	0.3949		102	0.3941	0.3924	0.3979	0.3952	0.393	0.3906	0.4162	0.4208	0.4204	0.393	0.3732	0.364		102	0.4033	0.4009	0.3975	0.4039	0.3992	0.3954	0.4021	0.4	0.4018	0.4045	0.3992	0.4042
Supp. Fig. 16b								108	0.3992	0.3966	0.4014	0.3934	0.3978	0.3921	0.396	0.3949	0.3931	0.3859	0.3897	0.3939		108	0.3943	0.3929	0.3982	0.396	0.393	0.3914	0.416	0.4214	0.42	0.393	0.3684	0.364		108	0.4033	0.4011	0.3977	0.4033	0.3988	0.3959	0.402	0.3996	0.4012	0.4042	0.3995	0.4043
Treatment	Activity (nmole/min/mg protein)			Mean	SEM			114	0.3992	0.3965	0.4011	0.3938	0.3978	0.392	0.396	0.3949	0.3935	0.3859	0.3885	0.3949		114	0.3943	0.3927	0.3975	0.3954	0.3944	0.3906	0.416	0.421	0.4194	0.3866	0.3668	0.364		114	0.4034	0.4008	0.3979	0.4032	0.3987	0.3953	0.4017	0.3997	0.4015	0.4043	0.3995	0.4041
Blank+crotonyl-CoA+NADH	7.074	7.717	7.3955	7.3955	0.185618			120	0.3989	0.396	0.4016	0.3934	0.3978	0.392	0.3959	0.3948	0.3935	0.3867	0.3895	0.3937		120	0.3943	0.3921	0.3978	0.396	0.3928	0.3904	0.4156	0.4208	0.42	0.3894	0.3684	0.3648		120	0.4032	0.401	0.3978	0.4031	0.3989	0.3953	0.4018	0.3999	0.4012	0.4042	0.3993	0.404
Eg-SC+crotonyl-CoA+NADH	7.717	7.3955	8.0386	7.71703	0.185647			126	0.399	0.3963	0.4012	0.3934	0.3976	0.3918	0.3964	0.3946	0.3931	0.3863	0.3885	0.3935		126	0.3944	0.3924	0.3977	0.3962	0.393	0.3904	0.4158	0.4194	0.4206	0.3848	0.3628	0.3608		126	0.4039	0.401	0.3978	0.4035	0.3991	0.3952	0.4018	0.3996	0.4009	0.4042	0.3993	0.4041
Eg-mito. memb. +crotonyl-CoA+NADH	7.717	7.074	9.6463	8.14577	0.772887			132	0.3991	0.3961	0.4016	0.3936	0.3976	0.3917	0.3962	0.3949	0.3929	0.3855	0.3877	0.3939		132	0.3944	0.3927	0.398	0.3962	0.393	0.391	0.4158	0.421	0.4198	0.3857	0.3652	0.3624		132	0.4034	0.4005	0.3975	0.4029	0.3987	0.3955	0.4012	0.3999	0.4012	0.4041	0.3992	0.4041
Hs-ETR1+crotonyl-CoA+NADH	9.3248	9.9678	9.6463	9.6463	0.185618			138	0.3991	0.3959	0.4014	0.3934	0.3978	0.3916	0.396	0.3948	0.393	0.3855	0.3881	0.3933		138	0.3938	0.3922	0.3982	0.3952	0.3932	0.391	0.4158	0.421	0.4194	0.383	0.3612	0.3608		138	0.4033	0.4007	0.3978	0.4033	0.3986	0.3956	0.4018	0.3991	0.4012	0.4039	0.3993	0.404
Blank+(2E)-Dodecenoyl-CoA+NADH	6.7524	7.717	7.074	7.18113	0.283562			144	0.399	0.3964	0.4011	0.393	0.3972	0.3916	0.3962	0.3947	0.3931	0.3865	0.3883	0.3929		144	0.3941	0.3924	0.3977	0.396	0.3932	0.3906	0.4156	0.4216	0.4194	0.3812	0.3612	0.36		144	0.4035	0.4005	0.3978	0.4031	0.3987	0.3956	0.4015	0.3993	0.4006	0.4042	0.3993	0.4038
Eg-SC+(2E)-Dodecenoyl-CoA+NADH	9.3248	7.074	6.7524	7.71707	0.80921			150	0.3991	0.3962	0.4012	0.393	0.3974	0.3915	0.3962	0.3945	0.393	0.3853	0.3883	0.3929		150	0.3942	0.3923	0.3975	0.3956	0.3932	0.3912	0.4158	0.421	0.4198	0.3758	0.3596	0.3544		150	0.4033	0.401	0.3977	0.4032	0.3988	0.3951	0.4017	0.399	0.4013	0.4037	0.399	0.4039
Eg-mito. memb. +(2E)-Dodecenoyl-CoA+NADH	8.6817	7.074	8.3601	8.0386	0.491154			156	0.399	0.3963	0.4014	0.3932	0.3974	0.3915	0.396	0.3947	0.3929	0.3855	0.3869	0.3919		156	0.3936	0.3921	0.3971	0.3954	0.3928	0.391	0.4156	0.4208	0.4188	0.3731	0.3572	0.3584		156	0.4034	0.4004	0.3977	0.4031	0.3992	0.3955	0.4017	0.399	0.4007	0.4038	0.3993	0.4038
Hs-ETR1+(2E)-Dodecenoyl-CoA+NADH	14.791	13.1833	15.7556	14.5766	0.750255			162	0.3989	0.3958	0.4013	0.3928	0.3974	0.3913	0.3959	0.3945	0.3931	0.3847	0.3877	0.3923		162	0.3943	0.3924	0.3977	0.3954	0.3928	0.39	0.4156	0.4214	0.42	0.3677	0.358	0.352		162	0.403	0.4006	0.3977	0.4032	0.3983	0.3953	0.4011	0.3993	0.4012	0.4036	0.3991	0.4037
								168	0.3989	0.396	0.4012	0.3928	0.3972	0.3913	0.3959	0.3944	0.393	0.3839	0.3871	0.3909		168	0.3942	0.3924	0.3973	0.3952	0.3928	0.3904	0.4158	0.4216	0.4194	0.3722	0.35	0.356		168	0.4034	0.4006	0.3973	0.403	0.3986	0.3954	0.4014	0.3993	0.4004	0.4037	0.3991	0.4038
Tukey's multiple comparisons test	Mean Diff.	95.00% CI of diff.	Below threshold?	Summary	Adjusted P Value			174	0.3988	0.3961	0.4013	0.393	0.3974	0.3911	0.3957	0.3945	0.3929	0.3851	0.3857	0.3915		174	0.3938	0.3921	0.3978	0.3956	0.3926	0.3906	0.4156	0.4206	0.4194	0.3726	0.354	0.3552		174	0.4032	0.4003	0.3973	0.4028	0.398	0.395	0.4015	0.3988	0.4003	0.4038	0.3989	0.4038
Blank+crotonyl-CoA+NADH vs. Eg-SC+crotonyl-CoA+NADH	-0.3215	-2.912 to 2.269	No	ns	0.9998			180	0.3988	0.3959	0.4012	0.3928	0.3974	0.3911	0.3958	0.3947	0.3929	0.3843	0.3857	0.3905		180	0.394	0.3923	0.3973	0.3958	0.3928	0.3904	0.4156	0.4206	0.4186	0.3704	0.3532	0.3584		180	0.4031	0.4006	0.3973	0.4032	0.3981	0.3952	0.4011	0.3994	0.4007	0.4036	0.3989	0.4035
Blank+crotonyl-CoA+NADH vs. Eg-mito. memb. +crotonyl-CoA+NADH	-0.7503	-3.341 to 1.841	No	ns	0.9674			186	0.3987	0.396	0.4009	0.3928	0.3972	0.391	0.3959	0.3943	0.3932	0.3833	0.3853	0.3897		186	0.394	0.392	0.3977	0.3954	0.393	0.3898	0.4158	0.421	0.4196	0.3677	0.3524	0.3552		186	0.4033	0.4004	0.3972	0.403	0.3984	0.3954	0.4017	0.399	0.4004	0.4037	0.3988	0.4038
Blank+crotonyl-CoA+NADH vs. Hs-ETR1+crotonyl-CoA+NADH	-2.251	-4.842 to 0.3401	No	ns	0.1142			192	0.3987	0.396	0.4006	0.3924	0.3972	0.3909	0.3956	0.394	0.3926	0.3843	0.3859	0.3903		192	0.3939	0.3921	0.3979	0.3944	0.3926	0.3906	0.4158	0.421	0.419	0.3686	0.3524	0.3536		192	0.4033	0.4003	0.3976	0.4027	0.3983	0.3951	0.4015	0.3988	0.4006	0.4036	0.3988	0.4035
Blank+(2E)-Dodecenoyl-CoA+NADH vs. Eg-SC+(2E)-Dodecenoyl-CoA+NADH	-0.5359	-3.127 to 2.055	No	ns	0.9951			198	0.3988	0.3959	0.4011	0.3922	0.397	0.391	0.3958	0.3942	0.3928	0.3831	0.3849	0.3899		198	0.3939	0.392	0.3974	0.3954	0.3924	0.3904	0.4154	0.4218	0.4186	0.3641	0.3468	0.3576		198	0.4028	0.4001	0.3973	0.4027	0.3985	0.3951	0.4015	0.3988	0.4003	0.4032	0.3988	0.4034
Blank+(2E)-Dodecenoyl-CoA+NADH vs. Eg-mito. memb. +(2E)-Dodecenoyl-CoA+NADH	-0.8575	-3.448 to 1.733	No	ns	0.9361			204	0.3988	0.3964	0.4008	0.3918	0.397	0.3909	0.3958	0.3943	0.3929	0.3833	0.3843	0.3885		204	0.3937	0.3921	0.3975	0.3958	0.3934	0.3906	0.4154	0.4202	0.4194	0.3659	0.3484	0.3536		204	0.4029	0.4006	0.3971	0.4017	0.3985	0.395	0.4011	0.3988	0.4004	0.4032	0.3985	0.4035
Blank+(2E)-Dodecenoyl-CoA+NADH vs. Hs-ETR1+(2E)-Dodecenoyl-CoA+NADH	-7.396	-9.986 to -4.805	Yes	****	<0.0001			210	0.3989	0.3958	0.4012	0.3924	0.397	0.3909	0.3957	0.3944	0.3927	0.3831	0.3843	0.3893		210	0.3936	0.392	0.3974	0.3954	0.3926	0.3904	0.415	0.4214	0.419	0.3668	0.3492	0.3512		210	0.4029	0.4001	0.3969	0.4026	0.3987	0.3949	0.4012	0.3988	0.4	0.4034	0.3987	0.4034
								216	0.3987	0.3957	0.4014	0.3924	0.397	0.3909	0.3956	0.3942	0.393	0.3817	0.3829	0.3891		216	0.3936	0.392	0.3969	0.3954	0.3928	0.39	0.4154	0.4212	0.4182	0.3659	0.3516	0.3496		216	0.403	0.4001	0.397	0.4025	0.3983	0.3948	0.4008	0.3988	0.4009	0.4033	0.3985	0.4033
								222	0.3988	0.3958	0.4008	0.3918	0.3968	0.3909	0.3959	0.3946	0.3929	0.3817	0.3827	0.3885		222	0.3941	0.3917	0.398	0.3954	0.3926	0.3894	0.4152	0.4208	0.4198	0.3677	0.3468	0.348		222	0.4028	0.4004	0.397	0.4028	0.3983	0.3948	0.4009	0.3985	0.4003	0.4032	0.3983	0.4033
Supp. Fig. 16c								228	0.3987	0.3963	0.4008	0.3918	0.397	0.391	0.3958	0.3942	0.3927	0.3819	0.3839	0.3871		228	0.3939	0.3919	0.3973	0.3954	0.3926	0.3904	0.415	0.4212	0.4192	0.365	0.3436	0.3488		228	0.4028	0.4002	0.397	0.4026	0.3983	0.3949	0.4009	0.399	0.4001	0.4032	0.3984	0.403
Treatment	Activity (nmole/min/mg protein)			Mean	SEM			234	0.3985	0.396	0.4011	0.392	0.397	0.3911	0.3957	0.3943	0.3928	0.3821	0.3843	0.3879		234	0.3936	0.3919	0.3975	0.3952	0.3922	0.3896	0.4152	0.4202	0.4184	0.3596	0.346	0.3464		234	0.403	0.3999	0.3967	0.4021	0.3982	0.3943	0.4011	0.3991	0.4007	0.4034	0.3985	0.4031
Blank+ADP	18.9711	14.1479	16.7203	16.6131	1.39337			240	0.3986	0.396	0.4008	0.3918	0.3968	0.3911	0.3955	0.3943	0.3927	0.3813	0.3835	0.3887		240	0.3935	0.392	0.3975	0.3954	0.3922	0.3888	0.4152	0.4214	0.4192	0.3614	0.3468	0.3488		240	0.4022	0.4001	0.3966	0.4021	0.3977	0.3948	0.4014	0.3987	0.4003	0.4031	0.3985	0.4028
Eg-SC+ADP	18.328	15.1125	16.7203	16.7203	0.928235			246	0.3985	0.396	0.4009	0.392	0.3968	0.3909	0.3955	0.3944	0.3926	0.3805	0.3825	0.3867		246	0.3941	0.3918	0.3973	0.395	0.3924	0.3902	0.4152	0.4204	0.4172	0.3596	0.346	0.344		246	0.4026	0.4001	0.3963	0.4026	0.3985	0.3947	0.4006	0.3991	0.3998	0.4032	0.3981	0.4029
Eg-mito. memb. +ADP	17.0418	16.0772	18.328	17.149	0.651957			252	0.3985	0.3959	0.401	0.392	0.3966	0.3911	0.3954	0.3943	0.3926	0.3811	0.3833	0.3873		252	0.3935	0.3916	0.3971	0.3952	0.3924	0.3898	0.4148	0.4212	0.42	0.3587	0.3452	0.34		252	0.4027	0.4	0.3967	0.4021	0.3977	0.3944	0.4017	0.3985	0.4001	0.403	0.3983	0.4027
Zm-PEPCK+ADP	132.797	126.688	111.897	123.794	6.20448			258	0.3986	0.3957	0.4009	0.3924	0.3968	0.3911	0.3955	0.3941	0.3925	0.3793	0.3815	0.3869		258	0.3935	0.3916	0.3973	0.3956	0.3922	0.3896	0.4152	0.4206	0.4188	0.3524	0.342	0.3392		258	0.4028	0.4001	0.3963	0.4021	0.3982	0.395	0.4009	0.3988	0.4003	0.4028	0.3982	0.4025
Blank+GDP	20.9003	17.3633	18.0064	18.7567	1.08778			264	0.3985	0.3959	0.4005	0.3918	0.3964	0.3911	0.3957	0.3938	0.3924	0.3797	0.3811	0.3861		264	0.394	0.3917	0.397	0.3952	0.3924	0.39	0.4146	0.4212	0.4198	0.3578	0.3348	0.34		264	0.4025	0.3998	0.3963	0.4021	0.3978	0.3944	0.4011	0.399	0.4001	0.4031	0.3979	0.4026
Eg-SC+GDP	21.5434	17.0418	19.2926	19.2926	1.2995			270	0.3986	0.396	0.4005	0.3916	0.3964	0.391	0.3956	0.394	0.3927	0.3797	0.3819	0.3865		270	0.3937	0.3918	0.3971	0.3954	0.392	0.3904	0.415	0.421	0.4196	0.3533	0.3356	0.3424		270	0.4029	0.4001	0.3965	0.4021	0.398	0.3947	0.4009	0.399	0.4001	0.4029	0.3979	0.4025
Eg-mito. memb. +GDP	18.9711	19.6141	21.2219	19.9357	0.669352			276	0.3983	0.3961	0.4008	0.392	0.3962	0.3909	0.3957	0.3941	0.3926	0.3789	0.3807	0.3867		276	0.3937	0.3917	0.3971	0.395	0.3926	0.3896	0.4148	0.422	0.419	0.3506	0.334	0.3328		276	0.4026	0.4003	0.3965	0.4022	0.398	0.3941	0.4005	0.399	0.4003	0.4027	0.3978	0.4022
Zm-PEPCK+GDP	106.109	100.965	94.5338	100.536	3.34843			282	0.3985	0.3954	0.4007	0.3922	0.3962	0.3908	0.3956	0.3944	0.3927	0.3799	0.3815	0.3853		282	0.3937	0.3917	0.397	0.395	0.3924	0.3892	0.4148	0.4204	0.4186	0.3506	0.3372	0.34		282	0.4026	0.3997	0.396	0.4019	0.3983	0.3941	0.4008	0.3985	0.4001	0.4029	0.3979	0.4024
								288	0.3983	0.396	0.4008	0.3918	0.396	0.3908	0.3955	0.3945	0.3925	0.3781	0.3813	0.3857		288	0.3936	0.3915	0.3971	0.3946	0.3914	0.3894	0.4148	0.4214	0.419	0.3515	0.3332	0.3368		288	0.4024	0.3996	0.3961	0.402	0.398	0.3947	0.4005	0.3985	0.4006	0.4027	0.3977	0.4023
Tukey's multiple comparisons test	Mean Diff.	95.00% CI of diff.	Below threshold?	Summary	Adjusted P Value			294	0.3985	0.3957	0.4007	0.3918	0.3962	0.3907	0.3955	0.3939	0.3929	0.3781	0.3807	0.3851		294	0.3935	0.3922	0.3974	0.3946	0.3922	0.3896	0.4148	0.4206	0.4184	0.346	0.334	0.3344		294	0.4023	0.3997	0.3961	0.4021	0.3977	0.3942	0.4003	0.3987	0.3998	0.4027	0.3976	0.4022
Blank+ADP vs. Eg-SC+ADP	-0.1072	-13.09 to 12.88	No	ns	>0.9999	A-B		300	0.3984	0.3956	0.4004	0.392	0.396	0.3907	0.3954	0.3939	0.3921	0.3785	0.3793	0.3849		300	0.3937	0.3914	0.397	0.3952	0.3922	0.3894	0.4148	0.4206	0.418	0.3442	0.33	0.3312		300	0.4021	0.3995	0.3962	0.4021	0.3978	0.3943	0.4002	0.3981	0.4001	0.4027	0.3976	0.4018
Blank+ADP vs. Eg-mito. memb. +ADP	-0.5359	-13.52 to 12.45	No	ns	>0.9999	A-C
Blank+ADP vs. Zm-PEPCK+ADP	-107.2	-120.2 to -94.20	Yes	****	<0.0001	A-D
Blank+GDP vs. Eg-SC+GDP	-0.5359	-13.52 to 12.45	No	ns	>0.9999	E-F
Eg-mito. memb. +GDP E vs. Eg-mito. memb. +GDP	-1.179	-14.16 to 11.80	No	ns	>0.9999	E-G
Zm-PEPCK+GDP vs.Zm-PEPCK+GDP	-81.78	-94.76 to -68.80	Yes	****	<0.0001	E-H
[truncated: 39 more columns]

## Sheet: Supp. Fig. 17
Supp. Fig. 17a
Treatment	NADH oxidation rate (nmole/min/mg protein)			Mean	SEM
Blank	26.6881	30.7074	30.7074	29.3676	1.33976
Deactivated-0 mM NEM	226.367	240.997	244.534	237.299	5.56078
Deactivated-0.5 mM NEM	43.4084	48.5531	48.7138	46.8917	1.74231
Deactivated-2 mM NEM	43.2476	48.2315	44.5338	45.3376	1.49382
NADH re-activated-0 mM NEM	253.859	256.431	261.897	257.395	2.37013
NADH re-activated-0.5 mM NEM	173.473	185.37	187.781	182.208	4.42276
NADH re-activated-2 mM NEM	185.048	187.621	173.312	181.994	4.40389
Tukey's multiple comparisons test	Mean Diff.	95.00% CI of diff.	Below threshold?	Summary	Adjusted P Value
Deactivated-0 mM NEM vs. Deactivated-0.5 mM NEM	190.4	173.0 to 207.8	Yes	****	<0.0001
Deactivated-0 mM NEM vs. Deactivated-2 mM NEM	192	174.5 to 209.4	Yes	****	<0.0001
Deactivated-0 mM NEM vs. NADH re-activated-0 mM NEM	-20.1	-37.52 to -2.669	Yes	*	0.021
Deactivated-0.5 mM NEM+0.5mM NEM vs. NADH re-activated-0.5 mM NEM	-135.3	-152.7 to -117.9	Yes	****	<0.0001
Deactivated-2 mM NEM vs. NADH re-activated-2 mM NEM	-136.7	-154.1 to -119.2	Yes	****	<0.0001
NADH re-activated-0 mM NEM vs. NADH re-activated-0.5 mM NEM	75.19	57.76 to 92.62	Yes	****	<0.0001
NADH re-activated-0 mM NEM vs. NADH re-activated-2 mM NEM	75.4	57.97 to 92.83	Yes	****	<0.0001
Supp. Fig. 17b
Treatment	NADH oxidation rate (nmole/min/mg protein)			Mean	SEM
Blank	2.09003	2.4116	2.7331	2.41158	0.185638
Deactivated-0 mM NEM	409.164	433.28	441.318	427.921	9.66118
Deactivated-0.5 mM NEM	405.949	434.887	436.495	425.777	9.92512
Deactivated-2 mM NEM	399.518	422.026	431.672	417.738	9.52647
NADH re-activated-0 mM NEM	409.164	449.357	447.749	435.423	13.1379
NADH re-activated-0.5 mM NEM	405.949	425.241	431.672	420.954	7.72894
NADH re-activated-2 mM NEM	396.302	422.026	428.457	415.595	9.82331
Tukey's multiple comparisons test	Mean Diff.	95.00% CI of diff.	Below threshold?	Summary	Adjusted P Value
Deactivated-0 mM NEM vs. Deactivated-0.5 mM NEM	2.144	-45.81 to 50.10	No	ns	>0.9999
Deactivated-0 mM NEM vs. Deactivated-2 mM NEM	10.18	-37.77 to 58.14	No	ns	0.9766
Deactivated-0 mM NEM vs. NADH re-activated-0 mM NEM	-7.503	-55.46 to 40.45	No	ns	0.994
Deactivated-0.5 mM NEM+0.5mM NEM vs. NADH re-activated-0.5 mM NEM	4.823	-43.13 to 52.78	No	ns	0.9993
Deactivated-2 mM NEM vs. NADH re-activated-2 mM NEM	2.144	-45.81 to 50.10	No	ns	>0.9999
NADH re-activated-0 mM NEM vs. NADH re-activated-0.5 mM NEM	14.47	-33.48 to 62.42	No	ns	0.9047
NADH re-activated-0 mM NEM vs. NADH re-activated-2 mM NEM	19.83	-28.12 to 67.78	No	ns	0.7328
Supp. Fig. 17c
Treatment	NADH oxidation rate (nmole/min/mg protein)			Mean	SEM
Blank	12.8617	12.5402	12.8617	12.7546	0.107181
Deactivated-0 mM NEM	284.566	294.212	289.389	289.389	2.78465
Deactivated-0.5 mM NEM	250.482	249.196	247.267	248.982	0.934383
Deactivated-2 mM NEM	220.579	224.759	223.794	223.044	1.26365
NADH re-activated-0 mM NEM	287.138	284.887	286.495	286.174	0.669346
NADH re-activated-0.5 mM NEM	247.267	248.553	248.875	248.232	0.491166
NADH re-activated-2 mM NEM	222.83	223.473	225.402	223.901	0.772894
Tukey's multiple comparisons test	Mean Diff.	95.00% CI of diff.	Below threshold?	Summary	Adjusted P Value
Deactivated-0 mM NEM vs. Deactivated-0.5 mM NEM	40.41	33.83 to 46.99	Yes	****	<0.0001
Deactivated-0 mM NEM vs. Deactivated-2 mM NEM	66.35	59.77 to 72.92	Yes	****	<0.0001
Deactivated-0 mM NEM vs. NADH re-activated-0 mM NEM	3.215	-3.364 to 9.795	No	ns	0.5896
Deactivated-0.5 mM NEM+0.5mM NEM vs. NADH re-activated-0.5 mM NEM	0.7503	-5.829 to 7.330	No	ns	0.9986
Deactivated-2 mM NEM vs. NADH re-activated-2 mM NEM	-0.8574	-7.437 to 5.722	No	ns	0.9974
NADH re-activated-0 mM NEM vs. NADH re-activated-0.5 mM NEM	37.94	31.36 to 44.52	Yes	****	<0.0001
NADH re-activated-0 mM NEM vs. NADH re-activated-2 mM NEM	62.27	55.69 to 68.85	Yes	****	<0.0001
Supp. Fig. 17d
Treatment	NADH oxidation rate (nmole/min/mg protein)			Mean	SEM
Blank	26.5273	29.4212	29.582	28.5102	0.992511
Deactivated-0 mM MgCl2	224.437	237.781	241.318	234.512	5.13995
Deactivated-2.5 mM MgCl2	143.087	152.09	154.341	149.839	3.43816
Deactivated-5 mM MgCl2	111.415	118.81	120.418	116.881	2.77224
NADH re-activated-0 mM MgCl2	252.894	254.341	260.289	255.841	2.26289
NADH re-activated-2.5 mM MgCl2	192.444	193.891	198.392	194.909	1.79108
NADH re-activated-5 mM MgCl2	160.772	170.74	173.312	168.274	3.82413
Tukey's multiple comparisons test	Mean Diff.	95.00% CI of diff.	Below threshold?	Summary	Adjusted P Value
Deactivated-0 mM MgCl2 vs. Deactivated-2.5 mM MgCl2	84.67	68.58 to 100.8	Yes	****	<0.0001
Deactivated-0 mM MgCl2 vs. Deactivated-5 mM MgCl2	117.6	101.5 to 133.7	Yes	****	<0.0001
Deactivated-0 mM MgCl2 vs. NADH re-activated-0 mM MgCl2	-21.33	-37.42 to -5.234	Yes	**	0.008
Deactivated-2.5 mM MgCl2 vs. NADH re-activated-2.5 mM MgCl2	-45.07	-61.16 to -28.98	Yes	****	<0.0001
Deactivated-5 mM MgCl2 vs. NADH re-activated-5 mM MgCl2	-51.39	-67.49 to -35.30	Yes	****	<0.0001
NADH re-activated-0 mM MgCl2 vs. NADH re-activated-2.5 mM MgCl2	60.93	44.84 to 77.03	Yes	****	<0.0001
NADH re-activated-0 mM MgCl2 vs. NADH re-activated-5 mM MgCl2	87.57	71.47 to 103.7	Yes	****	<0.0001
Supp. Fig. 17e
Treatment	NADH oxidation rate (nmole/min/mg protein)			Mean	SEM
Blank	2.09003	2.4116	2.7331	2.41158	0.185638
Deactivated-0 mM MgCl2	409.164	433.28	441.318	427.921	9.66118
Deactivated-2.5 mM MgCl2	410.772	452.572	447.749	437.031	13.2033
Deactivated-5 mM MgCl2	436.495	473.473	471.865	460.611	12.0668
NADH re-activated-0 mM MgCl2	409.164	449.357	447.749	435.423	13.1379
NADH re-activated-2.5 mM MgCl2	399.518	433.28	439.711	424.169	12.4648
NADH re-activated-5 mM MgCl2	409.164	436.495	444.534	430.064	10.7047
Tukey's multiple comparisons test	Mean Diff.	95.00% CI of diff.	Below threshold?	Summary	Adjusted P Value
Deactivated-0 mM MgCl2 vs. Deactivated-2.5 mM MgCl2	-9.11	-65.84 to 47.62	No	ns	0.9932
Deactivated-0 mM MgCl2 vs. Deactivated-5 mM MgCl2	-32.69	-89.42 to 24.04	No	ns	0.4279
Deactivated-0 mM MgCl2 vs. NADH re-activated-0 mM MgCl2	-7.503	-64.24 to 49.23	No	ns	0.9972
Deactivated-2.5 mM MgCl2 vs. NADH re-activated-2.5 mM MgCl2	12.86	-43.87 to 69.59	No	ns	0.9691
Deactivated-5 mM MgCl2 vs. NADH re-activated-5 mM MgCl2	30.55	-26.19 to 87.28	No	ns	0.4954
NADH re-activated-0 mM MgCl2 vs. NADH re-activated-2.5 mM MgCl2	11.25	-45.48 to 67.99	No	ns	0.9825
NADH re-activated-0 mM MgCl2 vs. NADH re-activated-5 mM MgCl2	5.359	-51.37 to 62.09	No	ns	0.9994
Supp. Fig. 17f
Treatment	NADH oxidation rate (nmole/min/mg protein)			Mean	SEM
Blank	18.0064	17.6849	18.0064	17.8992	0.107181
Deactivated-0 mM MgCl2	303.859	302.251	299.035	301.715	1.41787
Deactivated-2.5 mM MgCl2	286.817	287.781	281.672	285.423	1.89623
Deactivated-5 mM MgCl2	275.884	271.383	273.633	273.633	1.2995
NADH re-activated-0 mM MgCl2	302.894	301.929	303.537	302.787	0.467192
NADH re-activated-2.5 mM MgCl2	287.138	288.746	287.781	287.889	0.467192
NADH re-activated-5 mM MgCl2	272.99	273.312	270.418	272.24	0.915756
Tukey's multiple comparisons test	Mean Diff.	95.00% CI of diff.	Below threshold?	Summary	Adjusted P Value
Deactivated-0 mM MgCl2 vs. Deactivated-2.5 mM MgCl2	16.29	10.61 to 21.97	Yes	****	<0.0001
Deactivated-0 mM MgCl2 vs. Deactivated-5 mM MgCl2	28.08	22.40 to 33.76	Yes	****	<0.0001
Deactivated-0 mM MgCl2 vs. NADH re-activated-0 mM MgCl2	-1.072	-6.749 to 4.605	No	ns	0.986
Deactivated-2.5 mM MgCl2 vs. NADH re-activated-2.5 mM MgCl2	-2.465	-8.142 to 3.212	No	ns	0.6942
Deactivated-5 mM MgCl2 vs. NADH re-activated-5 mM MgCl2	1.393	-4.284 to 7.070	No	ns	0.9572
NADH re-activated-0 mM MgCl2 vs. NADH re-activated-2.5 mM MgCl2	14.9	9.221 to 20.58	Yes	****	<0.0001
NADH re-activated-0 mM MgCl2 vs. NADH re-activated-5 mM MgCl2	30.55	24.87 to 36.22	Yes	****	<0.0001
Supp. Fig. 17g
Treatment	NADH oxidation rate (nmole/min/mg protein)			Mean	SEM
Blank	25.7235	35.3698	43.4084	34.8339	5.11221
Deactivated-0 mM MgCl2	670.418	649.518	676.849	665.595	8.25016
Deactivated-2.5 mM MgCl2	429.26	408.36	414.791	417.471	6.18037
Deactivated-5 mM MgCl2	339.228	334.405	347.267	340.3	3.75134
NADH re-activated-0 mM MgCl2	734.727	755.627	728.296	739.55	8.25016
NADH re-activated-2.5 mM MgCl2	628.617	630.225	602.894	620.579	8.85462
NADH re-activated-5 mM MgCl2	581.994	586.817	580.386	583.065	1.93224
Tukey's multiple comparisons test	Mean Diff.	95.00% CI of diff.	Below threshold?	Summary	Adjusted P Value
Deactivated-0 mM MgCl2 vs. Deactivated-2.5 mM MgCl2	248.1	216.2 to 280.0	Yes	****	<0.0001
Deactivated-0 mM MgCl2 vs. Deactivated-5 mM MgCl2	325.3	293.4 to 357.2	Yes	****	<0.0001
Deactivated-0 mM MgCl2 vs. NADH re-activated-0 mM MgCl2	-73.95	-105.9 to -42.06	Yes	****	<0.0001
Deactivated-2.5 mM MgCl2 vs. NADH re-activated-2.5 mM MgCl2	-203.1	-235.0 to -171.2	Yes	****	<0.0001
Deactivated-5 mM MgCl2 vs. NADH re-activated-5 mM MgCl2	-242.8	-274.7 to -210.9	Yes	****	<0.0001
NADH re-activated-0 mM MgCl2 vs. NADH re-activated-2.5 mM MgCl2	119	87.07 to 150.9	Yes	****	<0.0001
NADH re-activated-0 mM MgCl2 vs. NADH re-activated-5 mM MgCl2	156.5	124.6 to 188.4	Yes	****	<0.0001
Supp. Fig. 17h
Treatment	NADH oxidation rate (nmole/min/mg protein)			Mean	SEM
Blank	18.9143	24.5886	23.6429	22.3819	1.75517
Deactivated-0 mM MgCl2	492.718	505.958	487.044	495.24	5.6038
Deactivated-2.5 mM MgCl2	397.201	390.581	373.558	387.113	7.0419
Deactivated-5 mM MgCl2	335.729	355.589	339.512	343.61	6.08827
NADH re-activated-0 mM MgCl2	606.204	611.878	592.018	603.367	5.90599
NADH re-activated-2.5 mM MgCl2	533.384	517.307	526.764	525.818	4.66511
NADH re-activated-5 mM MgCl2	510.687	490.827	497.447	499.653	5.8383
Tukey's multiple comparisons test	Mean Diff.	95.00% CI of diff.	Below threshold?	Summary	Adjusted P Value
Deactivated-0 mM MgCl2 vs. Deactivated-2.5 mM MgCl2	108.1	80.11 to 136.1	Yes	****	<0.0001
Deactivated-0 mM MgCl2 vs. Deactivated-5 mM MgCl2	151.6	123.6 to 179.7	Yes	****	<0.0001
Deactivated-0 mM MgCl2 vs. NADH re-activated-0 mM MgCl2	-108.1	-136.1 to -80.11	Yes	****	<0.0001
Deactivated-2.5 mM MgCl2 vs. NADH re-activated-2.5 mM MgCl2	-138.7	-166.7 to -110.7	Yes	****	<0.0001
Deactivated-5 mM MgCl2 vs. NADH re-activated-5 mM MgCl2	-156	-184.1 to -128.0	Yes	****	<0.0001
NADH re-activated-0 mM MgCl2 vs. NADH re-activated-2.5 mM MgCl2	77.55	49.53 to 105.6	Yes	****	<0.0001
NADH re-activated-0 mM MgCl2 vs. NADH re-activated-5 mM MgCl2	103.7	75.69 to 131.7	Yes	****	<0.0001
Supp. Fig. 17i
Treatment	NADH oxidation rate (nmole/min/mg protein)			Mean	SEM
Blank	56.5916	53.5906	50.9325	53.7049	1.63466
Deactivated-0 mM MgCl2	730.947	725.691	716.199	724.279	4.31535
Deactivated-2.5 mM MgCl2	678.049	686.12	677.728	680.632	2.74541
Deactivated-5 mM MgCl2	594.802	581.865	582.83	586.499	4.16081
NADH re-activated-0 mM MgCl2	724.228	724.759	742.872	730.62	6.12821
NADH re-activated-2.5 mM MgCl2	692.192	673.896	683.044	683.044	5.28155
NADH re-activated-5 mM MgCl2	593.623	586.238	590.214	590.025	2.1339
Tukey's multiple comparisons test	Mean Diff.	95.00% CI of diff.	Below threshold?	Summary	Adjusted P Value
Deactivated-0 mM MgCl2 vs. Deactivated-2.5 mM MgCl2	43.65	22.99 to 64.30	Yes	***	0.0001
Deactivated-0 mM MgCl2 vs. Deactivated-5 mM MgCl2	137.8	117.1 to 158.4	Yes	****	<0.0001
Deactivated-0 mM MgCl2 vs. NADH re-activated-0 mM MgCl2	-6.341	-27.00 to 14.32	No	ns	0.8985
Deactivated-2.5 mM MgCl2 vs. NADH re-activated-2.5 mM MgCl2	-2.412	-23.07 to 18.25	No	ns	0.9985
Deactivated-5 mM MgCl2 vs. NADH re-activated-5 mM MgCl2	-3.526	-24.18 to 17.13	No	ns	0.991
NADH re-activated-0 mM MgCl2 vs. NADH re-activated-2.5 mM MgCl2	47.58	26.92 to 68.23	Yes	****	<0.0001
NADH re-activated-0 mM MgCl2 vs. NADH re-activated-5 mM MgCl2	140.6	119.9 to 161.3	Yes	****	<0.0001
Supp. Fig. 17j
Treatment	NADH oxidation rate (nmole/min/mg protein)			Mean	SEM
Blank	18.0064	27.6527	31.5113	25.7235	4.01608
Deactivated-0 mM MgCl2	499.678	508.039	513.183	506.967	3.93517
Deactivated-2.5 mM MgCl2	491.961	501.608	505.466	499.678	4.01608
Deactivated-5 mM MgCl2	424.437	434.084	441.158	433.226	4.84573
NADH re-activated-0 mM MgCl2	514.469	522.83	527.331	521.543	3.76814
NADH re-activated-2.5 mM MgCl2	490.032	499.035	503.537	497.535	3.97004
NADH re-activated-5 mM MgCl2	439.871	463.023	452.09	451.661	6.68659
Tukey's multiple comparisons test	Mean Diff.	95.00% CI of diff.	Below threshold?	Summary	Adjusted P Value
Deactivated-0 mM MgCl2 vs. Deactivated-2.5 mM MgCl2	7.288	-14.80 to 29.38	No	ns	0.869
Deactivated-0 mM MgCl2 vs. Deactivated-5 mM MgCl2	73.74	51.65 to 95.83	Yes	****	<0.0001
Deactivated-0 mM MgCl2 vs. NADH re-activated-0 mM MgCl2	-14.58	-36.67 to 7.515	No	ns	0.2981
Deactivated-2.5 mM MgCl2 vs. NADH re-activated-2.5 mM MgCl2	2.144	-19.95 to 24.23	No	ns	0.9994
Deactivated-5 mM MgCl2 vs. NADH re-activated-5 mM MgCl2	-18.44	-40.53 to 3.656	No	ns	0.1243
NADH re-activated-0 mM MgCl2 vs. NADH re-activated-2.5 mM MgCl2	24.01	1.917 to 46.10	Yes	*	0.0306
NADH re-activated-0 mM MgCl2 vs. NADH re-activated-5 mM MgCl2	69.88	47.79 to 91.97	Yes	****	<0.0001

[truncated: 1 more sheets: Supp. Fig. 19]
